# Supplementary material for: Computational Modeling to Quantify the Contributions of VEGFR1, VEGFR2, and Lateral Inhibition in Sprouting Angiogenesis
Source: Front Physiol. 2019 Mar 27;10:288. doi: 10.3389/fphys.2019.00288 (PMC6445957; doi:10.3389/fphys.2019.00288)
Supplement: Supplementary file 1 [file Table_3.XLSX]

## Sheet: readme
Supplemental Table 3
Contains parameter values and additional information, organized in the following columns:
column name	content
entity class	class of entity in agent based model (agent, localvar)
entity type	type of entity in agent based model, corresponds to a class in AngioABM
entity name	name of entity in agent based model
name in model	name of the parameter in the model xml and the source code
name in table of equations	name of the parameter in the table of equations and Tables S1 and S2
mean value	parameter value (for fixed parameters) or mean of parameter value (when sampled from a lognormal distribution)
sd	standard deviation of lognormal distribution when sampled. Empty if fixed parameter used
unit	unit parameter
function	short explanation of the paramters' function in the model
estimated	literature value used (l) or estimated to reproduce exp. data (e)?
reference	Literature describing a similar parameter
reference values	values given in literature
reference unit	units used in literature
notes	additional information on literature (experiment, conditions, ...)

## Sheet: table
entity class	entity type	entity name	name in model	name in table of equations	mean value	sd	unit	function	estimated	reference	reference values	reference unit	notes
agent	VEGFR1v2_agent	vegfr2_agent	dll4		87	4.35	particles	dll4 initial value	e	Bentley et al., J theor biol 2008	0 - 10000	molecules/cell
										Carlier et al., PLoS comp biol 2012	0 - 25000	molecules/cell
agent	VEGFR1v2_agent	vegfr2_agent	dll4_mRNA		6	0.3	particles	dll4_mRNA initial value	e	Schwanhäusser et al., Nature 2011	5-100	mRNa/cell	range of likely mRNA numbers from global assessment in mice
agent	VEGFR1v2_agent	vegfr2_agent	filopodia		54	2.7	particles	filopodia initial value	e	-
agent	VEGFR1v2_agent	vegfr2_agent	mvegfr1		1075	53.75	particles	mvegfr1 initial value	e	Imoukhuede et al., Am J Physiol Heart Circ Physiol 2013	1300 - 1800	molecules/cell	in non-ischemic hindlimbs of C57BL/6 mice
										MacGabhann et al., PLoS comp biol 2006	10^2 - 10^5	molecules/cell
agent	VEGFR1v2_agent	vegfr2_agent	mvegfr1bound		6718	335.9	particles	mvegfr1bound initial value	e	-
agent	VEGFR1v2_agent	vegfr2_agent	nicd		494	24.7	particles	nicd initial value	e	-
agent	VEGFR1v2_agent	vegfr2_agent	notch		258	12.9	particles	notch initial value	e	Bentley et al., J theor biol 2008	10000	molecules/cell	estimated
										Boareto et al,. PNAS 2015	< 10000	molecules/cell	estimated from Gill et al., Stem Cells 2011
										Carlier et al., PLoS comp biol 2012	25000
agent	VEGFR1v2_agent	vegfr2_agent	notch_mRNA		21	1.05	particles	notch_mRNA initial value	e	Schwanhäusser et al., Nature 2011	5-100	mRNa/cell	range of likely mRNA numbers from global assessment in mice
agent	VEGFR1v2_agent	vegfr2_agent	svegfr1		731	36.55	particles	svegfr1 initial value	e
agent	VEGFR1v2_agent	vegfr2_agent	vegfr1_mRNA		29	1.45	particles	vegfr1_mRNA initial value	e	Schwanhäusser et al., Nature 2011	5-100	mRNa/cell	range of likely mRNA numbers from global assessment in mice
agent	VEGFR1v2_agent	vegfr2_agent	vegfr2		940	47	particles	vegfr2 initial value	e	Imoukhuede et al., Am J Physiol Heart Circ Physiol 2013	900-1400	molecules/cell	in non-ischemic hindlimbs of C57BL/6 mice
										Bentley et al., J theor biol 2008	1000-46000	molecules/cell	Calculated from Wang et al., 2002; probably extracted from Figure 4a; hence I guess this is rather sketchy
										Bentley et al., PLoS comp biol 2009	690- 31740	molecules/cell	Calculated from Wang et al., 2002; probably extracted from Figure 4a; hence I guess this is rather sketchy
										MacGanhann et al., PLoS comp biol 2006	10^4	molecules/cell
agent	VEGFR1v2_agent	vegfr2_agent	vegfr2bound		47	2.35	particles	vegfr2bound initial value	e
agent	VEGFR1v2_agent	vegfr2_agent	vegfr2_mRNA		6	0.3	particles	vegfr2_mRNA initial value	e	Schwanhäusser et al., Nature 2011	5-100	mRNa/cell	range of likely mRNA numbers from global assessment in mice
agent	VEGFR1v2_agent	vegfr2_agent	vegfr2a		48	2.4	particles	vegfr2a initial value	e
agent	VEGFR1v2_agent	vegfr2_agent	dll4_tc_a	k_{dll4,a}	16		-	fold increase in dll4 transcription upon full activation		Ubezio et al., eLife 2016	5 - 15.0
										Bentley et al., j theor biol 2008	2		estimated
agent	VEGFR1v2_agent	vegfr2_agent	dll4_tc_h	h	2		-	exponent in Hill function of dll4 transcription		Venkatraman et al., PLoS one 2016	2
										Boareto et al., PNAS 2015	2
agent	VEGFR1v2_agent	vegfr2_agent	dll4_tc_M0	k_{dll4,M0}	450		particles	Ka of Hill function of dll4 transcription	e
agent	VEGFR1v2_agent	vegfr2_agent	filo_k1	k_{f,1}	0.6		1/h	rate parameter for filopodia extension	e
agent	VEGFR1v2_agent	vegfr2_agent	filo_k2	k_{f,2}	0.8		1/h	maximal rate of filopdia active retraction	e
agent	VEGFR1v2_agent	vegfr2_agent	filo_k3	k_{f,3}	2		-	exponent in Hill function of filopodia active retraction	e
agent	VEGFR1v2_agent	vegfr2_agent	filo_k4	k_{f,4}	300		particles	Ka of hill function of filopida active retraction	e
agent	VEGFR1v2_agent	vegfr2_agent	filo_k5	k_{f,5}	0.4		1/h	rate parameter for filopodia basal retraction	e
agent	VEGFR1v2_agent	vegfr2_agent	k_mRNA_degradation	k_{-mRNA}	0.1		1/h	rate of mRNA degradation	e	Schwanhäusser et al., Nature 2011	~ 0.05	1/h	rough estimate from global quantification
										Yang et al., genome res 2003	0.2 - 0.02	1/h	Also note that transcription factors often have shorter half lilfes commpared to mRNA of biosynthetic proteins
agent	VEGFR1v2_agent	vegfr2_agent	k_protein_deg_dll4	k_{-Dll4}	0.725106		1/h	rate of specific protein degradation	e	Schwanhäusser et al., Nature 2011	5 times as stable as mRNA		rough estimate from global quantification
agent	VEGFR1v2_agent	vegfr2_agent	k_protein_deg_mvegfr1	k_{-mVEGFR1}	0.481416		1/h	rate of specific protein degradation	e	Schwanhäusser et al., Nature 2011	5 times as stable as mRNA		rough estimate from global quantification
agent	VEGFR1v2_agent	vegfr2_agent	k_protein_deg_notch	k_{-Notch}	0.515255		1/h	rate of specific protein degradation	e	Schwanhäusser et al., Nature 2011	5 times as stable as mRNA		rough estimate from global quantification
agent	VEGFR1v2_agent	vegfr2_agent	k_protein_deg_vegfr2	k_{-VEGFR2}	0.244483		1/h	rate of specific protein degradation	e	Schwanhäusser et al., Nature 2011	5 times as stable as mRNA		rough estimate from global quantification
agent	VEGFR1v2_agent	vegfr2_agent	k_protein_deg_vegfr2a	k_{-VEGFR2a}	0.1		1/h	rate of specific protein degradation	e	Schwanhäusser et al., Nature 2011	5 times as stable as mRNA		rough estimate from global quantification
agent	VEGFR1v2_agent	vegfr2_agent	k_protein_deg_svegfr1	k_{-sVEGFR1}	0.65237		1/h	rate of specific protein degradation	e	Schwanhäusser et al., Nature 2011	5 times as stable as mRNA		rough estimate from global quantification
agent	VEGFR1v2_agent	vegfr2_agent	k_svegfr1_secretion	k_{sVEGFR1,export}	0.635297		1/h	rate of svegfr1 secretion		Walpole et al., integr biol 2015	2.8 x 10^10	nmol/(cm^2 * s)	value from Hashambhoy et al, front physiol 2011
										Wu et al., AJP heart circ physiol 2010	2	molecules/EC/s
agent	VEGFR1v2_agent	vegfr2_agent	k_vegfr1vegf_binding	k_{mR1:V}	5e-07		1/(h * particles)	association rate of mvegfr1 and VEGF-A	e	MacGabhann et al., PLoS comp biol 2006	3	fold k_vegfr2_vegf binding
agent	VEGFR1v2_agent	vegfr2_agent	k_vegfr2vegf_binding	k_{mR2:V}	3.76387e-07		1/(h * particles)	association rate of vegfr2 and VEGF-A	e
agent	VEGFR1v2_agent	vegfr2_agent	k_vegfrXvegf_diss	k_{R--V}	0.4		1/h	dissociation rate of VEGF-A from mvegfr1/vegfr2	e
agent	VEGFR1v2_agent	vegfr2_agent	k_vegfr2a_inact	k_{~VEGFR2a}	0.2		1/h	rate of vegfr2 inactivation	e
agent	VEGFR1v2_agent	vegfr2_agent	kc	k_c	0.267647		1/(h * particles)	rate of dll4/notch cis inhibition		Sprinzak et al., PLoS comp biol 2011	0.1, 1	not indicated	set arbitrary, but to satsify 0.1 x kt
agent	VEGFR1v2_agent	vegfr2_agent	kt	k_t	0.135		1/(h * particles)	rate of dll4/notch trans activation	e
agent	VEGFR1v2_agent	vegfr2_agent	k_nicd_degradation	k_{-NICD}	0.48	0.024	1/h	degradation rate for NICD	e
agent	VEGFR1v2_agent	vegfr2_agent	notch_tc_a	k_{notch,a}	5		-	fold increase in notch transcription upon full activation	e
agent	VEGFR1v2_agent	vegfr2_agent	notch_tc_h	h	2		-	exponent in Hill function for notch transcription
agent	VEGFR1v2_agent	vegfr2_agent	notch_tc_M0	k_{notch,M0}	350		particles	Ka of Hill function for notch transcription	e
agent	VEGFR1v2_agent	vegfr2_agent	vegfr1_tc_a	k_{VEGFR1,a}	19.9321		-	fold increase in vegfr1 transcription upon full activation	e	Harrington et al., Microvasc. res 2008	ca. 3-4		in dll4-infected HUVECs comparedd to empty vector infected HUVECs
agent	VEGFR1v2_agent	vegfr2_agent	vegfr1_tc_h	h	2		-	exponent in Hill function for vegfr1 transcription
agent	VEGFR1v2_agent	vegfr2_agent	vegfr1_tc_M0	k_{VEGFR1,M0}	250		particles	Ka of Hill function for vegfr1 transcription	e
agent	VEGFR1v2_agent	vegfr2_agent	vegfr2_tc_a	k_{VEGFR2,a}	37.5694		-	fold decrease in vegfr2 transcription upon full inhibition	e	Bentley et al., J theor biol 2008	15		estimated, but qualitatively fits later experiments
										Harrington et al., microvasc res 2008	6.3		in dll4-infected HUVECs comparedd to empty vector infected HUVECs
agent	VEGFR1v2_agent	vegfr2_agent	vegfr2_tc_h	h	2		-	exponent in Hill function for vegfr2 transcription
agent	VEGFR1v2_agent	vegfr2_agent	vegfr2_tc_M0	k_{VEGFR2,M0}	250		particles	Ka of Hill function for vegfr2 transcription	e
agent	VEGFR1v2_agent	vegfr2_agent	Vmax_tc_dll4	k_{+dll4\_mRNA}	6	0.3	1/h	maximal rate of transcription for dll4_mRNA	e	Schwanhäusser et al., Nature 2011	2	molecules/h	from global quantification in mice, data psanning multiple orders of magnitude
agent	VEGFR1v2_agent	vegfr2_agent	Vmax_tc_notch	k_{+notch\_mRNA}	2.5	0.125	1/h	maximal rate of transcription for notch_mRNA	e	Schwanhäusser et al., Nature 2011	2	molecules/h	from global quantification in mice, data psanning multiple orders of magnitude
agent	VEGFR1v2_agent	vegfr2_agent	Vmax_tc_vegfr1	k_{+VEGFR1\_mRNA}	23	2.3	1/h	maximal rate of transcription for vegfr1_mRNA	e	Schwanhäusser et al., Nature 2011	2	molecules/h	from global quantification in mice, data psanning multiple orders of magnitude
agent	VEGFR1v2_agent	vegfr2_agent	Vmax_tc_vegfr2	k_{+VEGFR2\_mRNA}	2.83442	0.141721	1/h	maximal rate of transcription for vegfr2_mRNA	e	Schwanhäusser et al., Nature 2011	2	molecules/h	from global quantification in mice, data psanning multiple orders of magnitude
agent	VEGFR1v2_agent	vegfr2_agent	Vmax_tl_dll4	k_{+Dll4}	80	4	1/h	rate of translation for dll4	e	Schwanhäusser et al., Nature 2011	140	Proteines/(mRNA * h)	from global quantification in mice, data psanning multiple orders of magnitude
agent	VEGFR1v2_agent	vegfr2_agent	Vmax_tl_mvegfr1	k_{+mVEGFR1}	24.3	1.215	1/h	rate of translation for mvegfr1	e	Schwanhäusser et al., Nature 2011	140	Proteines/(mRNA * h)	from global quantification in mice, data psanning multiple orders of magnitude
agent	VEGFR1v2_agent	vegfr2_agent	Vmax_tl_notch	k_{+Notch}	26	1.3	1/h	rate of translation for notch	e	Schwanhäusser et al., Nature 2011	140	Proteines/(mRNA * h)	from global quantification in mice, data psanning multiple orders of magnitude
agent	VEGFR1v2_agent	vegfr2_agent	Vmax_tl_svegfr1	k_{+sVEGFR1}	36.45	1.8225	1/h	rate of translation for svegfr1	e	Schwanhäusser et al., Nature 2011	140	Proteines/(mRNA * h)	from global quantification in mice, data psanning multiple orders of magnitude
agent	VEGFR1v2_agent	vegfr2_agent	Vmax_tl_vegfr2	k_{+VEGFR2}	38.791	1.93955	1/h	rate of translation for vegfr2	e	Schwanhäusser et al., Nature 2011	140	Proteines/(mRNA * h)	from global quantification in mice, data psanning multiple orders of magnitude
agent	VEGFR1v2_agent	vegfr2_agent	filo_factor	filofactor	400		-	scaling factor from filopodia to sensing distance
agent	VEGFR1v2_agent	vegfr2_agent	filo_threshold	t_{filo}	250		particles	filopodia threshold for tip cell phenotype	e
agent	VEGFR1v2_agent	vegfr2_agent	dll4_threshold	t_{dll4}	13		particles	dll4 threshold for tip cell phenotype	e
agent	VEGFR1v2_agent	vegfr2_agent	uptake_factor		1		-	scaling factor for extracellular/intracellular units
agent	VEGFR1v2_agent	vegfr2_agent	start_circ		15		-	coordinates for initial cell positions
agent	VEGFR1v2_agent	vegfr2_agent	end_circ		21		-	coordinates for initial cells positions
agent	VEGFR1v2_agent	vegfr2_agent	start_circ2		39		-	coordinates for initial cell positions
agent	VEGFR1v2_agent	vegfr2_agent	end_circ2		45		-	coordinates for initial cells positions
localvar	svegfr1_lv	svegfr1	initvalue		0		particles	initial value of svegfr1
localvar	svegfr1_lv	svegfr1	diffusion_coeff		18		microm^2/h	diffusion coefficient D of svegfr1
localvar	svegfr1_lv	svegfr1	degradation_rate		0.28		1/h	degradation rate of svegfr1	e
localvar	svegfr1_lv	svegfr1	binding_constant		0.65237		1/(h * particles)	association rate of vegf and svegfr1	e
localvar	svegfr1bound_lv	svegfr1bound	initvalue		0		particles	initial value of svegfr1 bound to vegf-a
localvar	svegfr1bound_lv	svegfr1bound	diffusion_coeff		9.9		microm^2/h	diffusion coefficient D of svegfr1 bound to vegf-a
localvar	svegfr1bound_lv	svegfr1bound	degradation_rate		0.04		1/h	degradation rate of svegfr1 bound to vegf-a	e
localvar	svegfr1bound_lv	svegfr1bound	diss_constant		0.4		1/h	dissociation rate of svegfr1 and vegf-a	e
localvar	FinDiffDiffusionDS_lv	vegf	initvalue		5200		particles	initial value of vegf-a	e	Wang et al., AJP-Gastrointest Liver Physiol 282, 2002	100-900	pg/ml	from HUCMEC cultured medium
										Ubezio et al., eLife 2016	1	microg/ml
										Bentley et al., j theor biol 2008	0.04 - 0.8	molecules / grid size	grid size is 0.5 microm ^3. Set to satsify finding in MacGabhann and Popel 2006 that 3% of VEGFR-2 are occupied under high VEGF.
										MacGabhann et al., PLoS comp biol 2006	0.5-1.5	pM	Breast cancer, should be about 10x normal value
										Shamloo et al., tis eng partA 2012	48 -146	ng/ml	150 ng/ml has been reported to be about the minimum concentration threshold to induce EC sprouting
localvar	FinDiffDiffusionDS_lv	vegf	diffusion_coeff		22		microm^2/h	diffusion coefficient D of VEGF-A		Chen et al., Pharm. Res. 2007	7*10^-7	cm^2/s
										Gabhann et al., J Appl Physiol 2006	1.13 * 10^-6	cm^2/s
										Vempati et al. 2010	6.88 * 10^-7	cm^2/s
										Bauer et al., Biophys J 2007	10^-7	cm^2/s
										Jabbarzadeh and Abrams, tissue eng 2007	2.778*10^-10	cm^2/s
										Köhn-Luque et al., Phys. Biol. 2013	5.87 × 10−7	cm^2/s
localvar	FinDiffDiffusionDS_lv	vegf	degradation_rate		0.00025		1/h	degradation rate of vegf-a	e
localvar	FinDiffDiffusionDS_lv	vegf	source/shape		rectangle		-	coordinates of vegf influx
localvar	FinDiffDiffusionDS_lv	vegf	source/startx		0		-	coordinates of vegf influx
localvar	FinDiffDiffusionDS_lv	vegf	source/endx		0		-	coordinates of vegf influx
localvar	FinDiffDiffusionDS_lv	vegf	source/starty		101		-	coordinates of vegf influx
localvar	FinDiffDiffusionDS_lv	vegf	source/endy		101		-	coordinates of vegf influx
localvar	FinDiffDiffusionDS_lv	vegf	source/influx		0.25		1/h	rate of vegf influx per time	e
