# Supplementary material for: Computational Modeling to Quantify the Contributions of VEGFR1, VEGFR2, and Lateral Inhibition in Sprouting Angiogenesis
Source: Front Physiol. 2019 Mar 27;10:288. doi: 10.3389/fphys.2019.00288 (PMC6445957; doi:10.3389/fphys.2019.00288)
Supplement: Supplementary file 2 [file Table_4.XLSX]

## Sheet: readme
Table underlying Figure 6 of Computational modeling to quantify the contributions of VEGFR1, VEGFR2, and lateral inhibition in sprouting angiogenesis
column	contents
parameters	set of parameters considered (transcription rates, translation rates, nicd, or all together).
SD/mean	fraction of SD divided by mean. During analysis, means were fixed and standard deviations varied to obtain different SD/mean values.
mean(relArea)	the mean relative vessel area after 192 h over simulation runs.
sd(relArea)	the standard deviation of the relative vessel area after 192h over simulation runs.
mean(maxTips)	the mean value of the maximal number during 192h of tips over simulation runs.
sd(maxTips)	the standard deviation of the maximal number of tips during 192h over simulation runs.
mean(TfirstTip)	the mean value of the time point of the first occurrence of a tip cell over simulation runs.
sd(TfirstTip)	the standard deviation value of the time point of the first occurrence of a tip cell over simulation runs.

## Sheet: VEGFR1_Table_S4
parameters	SD/mean	mean(relArea)	sd(relArea)	mean(maxTips)	sd(maxTips)	mean(TfirstTip)	sd(TfirstTip)
inits	0.01	NA	NA	NA	NA	NA	NA
inits	0.02	NA	NA	NA	NA	NA	NA
inits	0.04	NA	NA	NA	NA	NA	NA
inits	0.06	NA	NA	NA	NA	NA	NA
inits	0.08	NA	NA	NA	NA	NA	NA
inits	0.16	NA	NA	NA	NA	NA	NA
inits	0.32	0.0684286	0.0417227	5.25	3.55224	205.6	274.337
inits	0.64	0.146842	0.0349982	9.73684	2.78572	61.4211	29.7831
inits	1.28	0.0944987	0.0454691	6.25	3.1435	40.05	42.8909
inits	2.56	0.0491813	0.029301	4.35	2.13431	1	0
nicddeg	0.01	0.0244039	0.00579851	2.05	2.66508	550.25	417.455
nicddeg	0.02	0.13201	0.0343679	13	2.28522	141.895	8.7743
nicddeg	0.04	0.180151	0.0255992	12	2.16025	112.474	7.86955
nicddeg	0.06	0.208834	0.0258342	12.6	2.03651	100.25	9.94127
nicddeg	0.08	0.221745	0.027406	13.3684	2.11373	89.9474	10.5223
nicddeg	0.16	0.232888	0.0326812	13.0526	1.68238	64.7895	12.7435
nicddeg	0.32	0.283902	0.0196833	15.1053	1.82254	36.1579	8.63625
nicddeg	0.64	0.281468	0.0139187	15.7895	2.76041	29.2105	2.27496
nicddeg	1.28	0.244651	0.0331399	14.2105	2.5073	17.1053	16.4718
nicddeg	2.56	0.185277	0.0759933	13.1	4.87637	1	0
tc	0.01	0.0221057	0.00287346	0.35	0.988087	876.25	302.254
tc	0.02	0.0366274	0.0181402	3.15	2.70039	291.15	305.93
tc	0.04	0.0619075	0.0259953	4.65	2.30046	180.75	193.755
tc	0.06	0.0811405	0.0328791	5.1	2.67346	155.4	199.232
tc	0.08	0.102269	0.0345856	5.9	2.02355	105	16.5243
tc	0.16	0.113818	0.0573928	5.65	2.96071	81.7	40.3812
tc	0.32	0.204338	0.107779	9.7	5.35183	33.25	13.7836
tc	0.64	0.475646	0.0627701	23.1111	2.74159	18.0556	6.06312
tc	1.28	0.486153	0.0614101	25.7	3.49586	6.3	5.18195
tc	2.56	0.259164	0.0808218	18.9	7.12963	1	0
tl	0.01	NA	NA	NA	NA	NA	NA
tl	0.02	0.0456047	0.0243556	3.6	3.1187	364.4	376.646
tl	0.04	0.0722206	0.0318953	5.6	2.13739	136.5	23.0822
tl	0.06	0.104783	0.0492801	6.3	3.1305	111.25	26.5387
tl	0.08	0.106794	0.05314	5.75	3.29074	89.35	22.7602
tl	0.16	0.124605	0.073054	6.6	3.64764	116.35	210.366
tl	0.32	0.153146	0.0925175	8.3	4.8569	46.9	30.3001
tl	0.64	0.293249	0.127581	16.5	4.67355	28.05	8.55616
tl	1.28	0.421344	0.0908021	23.3	5.2925	10.7	7.46994
tl	2.56	0.19187	0.0688276	18.4	6.79319	1.05	0.223607
general	0.01	0.0559897	0.0261141	0.0123278	6.55	3.33206	194.2
general	0.02	0.115297	0.0450414	0.00469699	8.45	3.31623	126.55
general	0.04	0.150345	0.0519971	0.00521363	9.05	2.85574	98.4
general	0.06	0.161418	0.0383827	0.00573533	8.78947	2.57291	78.8421
general	0.08	0.161979	0.0415394	0.00509137	8.8	2.66754	70
general	0.16	0.231664	0.0592603	0.00478976	13.8947	1.88251	37.7895
general	0.32	0.346724	0.0622842	0.00370484	16.9474	2.59216	23.7368
general	0.64	0.353849	0.112187	0.00335402	17.2	4.50263	19.45
general	1.28	0.22528	0.0572263	0.00324898	10.05	3.3635	9.8
general	2.56	0.0985062	0.0391768	0.0165338	6.3	2.65766	1
