# Supplementary material for: Computational Modeling to Quantify the Contributions of VEGFR1, VEGFR2, and Lateral Inhibition in Sprouting Angiogenesis
Source: Front Physiol. 2019 Mar 27;10:288. doi: 10.3389/fphys.2019.00288 (PMC6445957; doi:10.3389/fphys.2019.00288)
Supplement: Supplementary file 13 [file Data_Sheet_2.ZIP]

Archive with 5 entries (5 files):
- VEGFR1_ABModel_KO_1source.xml
- VEGFR1_ABModel_KO_2source.xml
- VEGFR1_ABModel_WT_1source.xml
- VEGFR1_ABModel_WT_2source.xml
- VEGFR1_SBML_intracellularModel.xml
