# Supplementary material for: Computational Modeling to Quantify the Contributions of VEGFR1, VEGFR2, and Lateral Inhibition in Sprouting Angiogenesis
Source: Front Physiol. 2019 Mar 27;10:288. doi: 10.3389/fphys.2019.00288 (PMC6445957; doi:10.3389/fphys.2019.00288)
Supplement: Supplementary file 13 [file Data_Sheet_2.ZIP › VEGFR1_ABModel_WT_1source.xml]

<?xml version="1.0" encoding="UTF-8"?>
<model modelname="test">
  <dimensions>
    <xval>60 </xval>
    <yval>60</yval>
    <tval>200</tval>
    <tscale>60</tscale>
  </dimensions>
  <agents>
    <agent>
      <type>VEGFR1v2_agent</type>
      <name>VEGFR1v2_agent</name>
      <sample>1</sample>
      <tip>99,0</tip>
      <tip_hist>99,0</tip_hist>
      <dll4>4,87,4.35</dll4>
      <dll4_mRNA>4,6,0.3</dll4_mRNA>
      <filopodia>4,54,2.7</filopodia>
      <mvegfr1>4,1075,53.75</mvegfr1>
      <mvegfr1bound>4,6718,335.9</mvegfr1bound>
      <nicd>4,494,24.7</nicd>
      <notch>4,258,12.9</notch>
      <notch_mRNA>4,21,1.05</notch_mRNA>
      <svegfr1>4,731,36.55</svegfr1>
      <vegfr1_mRNA>4,29,1.45</vegfr1_mRNA>
      <vegfr2>4,940,47</vegfr2>
      <vegfr2bound>4,47,2.35</vegfr2bound>
      <vegfr2_mRNA>4,6,0.3</vegfr2_mRNA>
      <vegfr2a>4,48,2.4</vegfr2a>
      <dll4_tc_a>99,16,1.3</dll4_tc_a>
      <dll4_tc_h>99,2,0.002</dll4_tc_h>
      <dll4_tc_M0>99,450,40</dll4_tc_M0>
      <filo_k1>99,0.6,0.06</filo_k1>
      <filo_k2>99,0.8,0.08</filo_k2>
      <filo_k3>99,2,0.002</filo_k3>
      <filo_k4>99,300,30</filo_k4>
      <filo_k5>99,0.4,0.04</filo_k5>
      <k_mRNA_degradation>99,0.1,0.01</k_mRNA_degradation>
      <k_protein_deg_dll4>99,0.725106,0.0725</k_protein_deg_dll4>
      <k_protein_deg_mvegfr1>99,0.481416,0.048</k_protein_deg_mvegfr1>
      <k_protein_deg_notch>99,0.515255,0.05</k_protein_deg_notch>
      <k_protein_deg_vegfr2>99,0.244483,0.02</k_protein_deg_vegfr2>
      <k_protein_deg_vegfr2a>99,0.1,0.01</k_protein_deg_vegfr2a>
      <k_protein_deg_svegfr1>99,0.65237,0.06</k_protein_deg_svegfr1>
      <k_svegfr1_secretion>99,0.635297,0.10800049</k_svegfr1_secretion>
      <k_vegfr1vegf_binding>99,0.0000005,0.00000005</k_vegfr1vegf_binding>
      <k_vegfr2vegf_binding>99,0.0000003763874,0.00000003387487</k_vegfr2vegf_binding>
      <k_vegfrXvegf_diss>99,0.4,0.04</k_vegfrXvegf_diss>
      <k_vegfr2a_inact>99,0.2,0.02</k_vegfr2a_inact>
      <Vmax_translation>4,509.165,25.45825</Vmax_translation>
      <kc>99,0.2676471,0.082</kc>
      <kt>99,0.135,0.014</kt>
      <k_nicd_degradation>4,0.49,0.049</k_nicd_degradation>
      <notch_tc_a>99,5,0.0433446</notch_tc_a>
      <notch_tc_h>99,2,0.0002</notch_tc_h>
      <notch_tc_M0>99,350,25</notch_tc_M0>
      <vegfr1_tc_a>99,19.9321,0.199</vegfr1_tc_a>
      <vegfr1_tc_h>99,2,0.0002</vegfr1_tc_h>
      <vegfr1_tc_M0>99,250,25</vegfr1_tc_M0>
      <vegfr2_tc_a>99,37.5684,0.375</vegfr2_tc_a>
      <vegfr2_tc_h>99,2,0.0002</vegfr2_tc_h>
      <vegfr2_tc_M0>99,250,25</vegfr2_tc_M0>
      <Vmax_tc_dll4>4,6,0.3</Vmax_tc_dll4>
      <Vmax_tc_notch>4,2.5,0.125</Vmax_tc_notch>
      <Vmax_tc_vegfr1>4,14.526316,0.7263158</Vmax_tc_vegfr1>
      <Vmax_tc_vegfr2>4,2.83442,0.141721</Vmax_tc_vegfr2>
      <Vmax_tl_dll4>4,80,4</Vmax_tl_dll4>
      <Vmax_tl_mvegfr1>4,24.3,1.215</Vmax_tl_mvegfr1>
      <Vmax_tl_notch>4,26,1.3</Vmax_tl_notch>
      <Vmax_tl_svegfr1>4,36.45,1.8225</Vmax_tl_svegfr1>
      <Vmax_tl_vegfr2>4,38.791,1.93955</Vmax_tl_vegfr2>
      <filo_factor>99,400,40</filo_factor>
      <filo_threshold>99,250,25</filo_threshold>
      <dll4_threshold>99,13,1.3</dll4_threshold>
      <uptake_factor>99,1</uptake_factor>
      <start_circ>27</start_circ>
      <end_circ>33</end_circ>
    </agent>
  </agents>
  <locals>
    <localvar>
      <name>svegfr1</name>
      <type>svegfr1_lv</type>
      <initvalue>0</initvalue>
      <diffusion_coeff>18</diffusion_coeff>
      <degradation_rate>0.28</degradation_rate>
      <binding_constant>0.65237</binding_constant>
    </localvar>
    <localvar>
      <name>svegfr1bound</name>
      <type>svegfr1bound_lv</type>
      <initvalue>0</initvalue>
      <diffusion_coeff>9.9</diffusion_coeff>
      <degradation_rate>0.04</degradation_rate>
      <diss_constant>0.4</diss_constant>
    </localvar>
    <localvar>
      <name>vegf</name>
      <type>FinDiffDiffusionDS_lv</type>
      <initvalue>5450</initvalue>
      <diffusion_coeff>22</diffusion_coeff>
      <degradation_rate>0.00025</degradation_rate>
      <sources>
        <source>
          <shape>rectangle</shape>
          <startx>0</startx>
          <starty>0</starty>
          <endx>101</endx>
          <endy>101</endy>
          <influx>0.25</influx>
        </source>
      </sources>
    </localvar>
  </locals>
  <globals>
	</globals>
  <output>
    <basename>VEGFR1_WT_final_1source</basename>
    <output_type>0</output_type>
    <timepoints>192</timepoints>
    <output_format>full</output_format>
  </output>
</model>
