# Supplementary material for: Computational Modeling to Quantify the Contributions of VEGFR1, VEGFR2, and Lateral Inhibition in Sprouting Angiogenesis
Source: Front Physiol. 2019 Mar 27;10:288. doi: 10.3389/fphys.2019.00288 (PMC6445957; doi:10.3389/fphys.2019.00288)
Supplement: Supplementary file 13 [file Data_Sheet_2.ZIP › VEGFR1_SBML_intracellularModel.xml]

<?xml version="1.0" encoding="UTF-8"?>
<!-- Created by COPASI version 4.22.171 (Source) on 2018-02-01 11:13 with libSBML version 5.15.3. -->
<sbml xmlns="http://www.sbml.org/sbml/level2/version4" level="2" version="4">
  <model metaid="COPASI0" id="Angiogenesis_Model" name="Angiogenesis Model">
    <notes>
      <body xmlns="http://www.w3.org/1999/xhtml">
        <pre>Model of intracellular delta/notch dynamics for tip selection. 

Note that in the agent based model, the vegf sensing depends on the filopodia variable as 
s_range = filopodia / filopodia_factor + 1 
where filopodia_factor is a scaling variable set to 400. 

Literature sources for initial vlaues and parameter values are given in the notes fields.

some notable sources:


* Boareto et al,. PNAS 2015:  The parameterization in this paper seems rather arbitrary and there is only limited discussion about the reasons why certain parameters are set to certain values. The only gain might be the relation of parameters to each other and some general statements like &amp;amp;amp;amp;amp;amp;amp;amp;quot;The values of N0 , D0 , J0 and VR0 which represent the production rate of the proteins Notch, Delta, Jagged and the VEGF receptor, respectively, were chosen to keep the maximum number of proteins in the membrane up to 10,000 per cell, which is consistent with experimental observations that show that the concentration of the proteins (N, D and J) varies up to a few hundred ng/ml [4] or a few thousand proteins per cell.&amp;amp;amp;amp;amp;amp;amp;amp;quot;; where [4] is Gill, J. G. et al. (2011). Snail and the microRNA200 Family Act in Opposition to Regulate Epithelial to Mesenchymal Transition and Germ Layer Fate Restriction in Differentiating ESCs. Stem Cells, 29(5), 764-776.  

* Bentley et al., J theor. Biol: Parameters are set to reproduce experimental data. Numbers look like they are set by hand and there is limited biological references to the numbers

* Carlier et al., PLoS comp biol 2012: Parameters are set to reproduce experimental data and based on literature data, but there is not much reasoning here. Also it is not obvious how great the influence of the parameters on the simulation output is and there is no formal comparison to experimental data, so parameter values are to be treated with caution.

* Imoukhuede et al., Am J Physiol Heart Circ Physiol 2013: Quantification of VEGF receptors in mice ischemic/non-ischemic hindlimbs</pre>
      </body>
    </notes>
    <annotation>
      <COPASI xmlns="http://www.copasi.org/static/sbml">
        <rdf:RDF xmlns:dcterms="http://purl.org/dc/terms/" xmlns:rdf="http://www.w3.org/1999/02/22-rdf-syntax-ns#">
          <rdf:Description rdf:about="#COPASI0">
            <dcterms:created>
              <rdf:Description>
                <dcterms:W3CDTF>2017-07-10T11:26:18Z</dcterms:W3CDTF>
              </rdf:Description>
            </dcterms:created>
          </rdf:Description>
        </rdf:RDF>
      </COPASI>
    </annotation>
    <listOfFunctionDefinitions>
      <functionDefinition id="transcription_pos_1" name="transcription_pos_1">
        <math xmlns="http://www.w3.org/1998/Math/MathML">
          <lambda>
            <bvar>
              <ci> Vmax_transcription_vegfr1 </ci>
            </bvar>
            <bvar>
              <ci> nicd </ci>
            </bvar>
            <bvar>
              <ci> vegfr1_transcription_M0 </ci>
            </bvar>
            <bvar>
              <ci> vegfr1_transcription_a </ci>
            </bvar>
            <bvar>
              <ci> vegfr1_transcription_h </ci>
            </bvar>
            <apply>
              <times/>
              <ci> Vmax_transcription_vegfr1 </ci>
              <apply>
                <plus/>
                <apply>
                  <divide/>
                  <cn> 1 </cn>
                  <ci> vegfr1_transcription_a </ci>
                </apply>
                <apply>
                  <times/>
                  <apply>
                    <minus/>
                    <cn> 1 </cn>
                    <apply>
                      <divide/>
                      <cn> 1 </cn>
                      <ci> vegfr1_transcription_a </ci>
                    </apply>
                  </apply>
                  <apply>
                    <divide/>
                    <apply>
                      <power/>
                      <ci> nicd </ci>
                      <ci> vegfr1_transcription_h </ci>
                    </apply>
                    <apply>
                      <plus/>
                      <apply>
                        <power/>
                        <ci> nicd </ci>
                        <ci> vegfr1_transcription_h </ci>
                      </apply>
                      <apply>
                        <power/>
                        <ci> vegfr1_transcription_M0 </ci>
                        <ci> vegfr1_transcription_h </ci>
                      </apply>
                    </apply>
                  </apply>
                </apply>
              </apply>
            </apply>
          </lambda>
        </math>
      </functionDefinition>
      <functionDefinition id="Rate_Law_for_translation_2_1" name="Rate Law for translation_2_1">
        <math xmlns="http://www.w3.org/1998/Math/MathML">
          <lambda>
            <bvar>
              <ci> Vmax_translation_mvegfr1 </ci>
            </bvar>
            <bvar>
              <ci> vegfr1_mRNA </ci>
            </bvar>
            <apply>
              <times/>
              <ci> Vmax_translation_mvegfr1 </ci>
              <ci> vegfr1_mRNA </ci>
            </apply>
          </lambda>
        </math>
      </functionDefinition>
      <functionDefinition id="Rate_Law_for_translation_2_2" name="Rate Law for translation_2_2">
        <math xmlns="http://www.w3.org/1998/Math/MathML">
          <lambda>
            <bvar>
              <ci> Vmax_translation_svegfr1 </ci>
            </bvar>
            <bvar>
              <ci> vegfr1_mRNA </ci>
            </bvar>
            <apply>
              <times/>
              <ci> Vmax_translation_svegfr1 </ci>
              <ci> vegfr1_mRNA </ci>
            </apply>
          </lambda>
        </math>
      </functionDefinition>
      <functionDefinition id="transcription_neg_1" name="transcription_neg_1">
        <math xmlns="http://www.w3.org/1998/Math/MathML">
          <lambda>
            <bvar>
              <ci> Vmax_transcription_vegfr2 </ci>
            </bvar>
            <bvar>
              <ci> nicd </ci>
            </bvar>
            <bvar>
              <ci> vegfr2_transcription_M0 </ci>
            </bvar>
            <bvar>
              <ci> vegfr2_transcription_a </ci>
            </bvar>
            <bvar>
              <ci> vegfr2_transcription_h </ci>
            </bvar>
            <apply>
              <times/>
              <ci> Vmax_transcription_vegfr2 </ci>
              <apply>
                <minus/>
                <cn> 1 </cn>
                <apply>
                  <times/>
                  <apply>
                    <divide/>
                    <apply>
                      <power/>
                      <ci> nicd </ci>
                      <ci> vegfr2_transcription_h </ci>
                    </apply>
                    <apply>
                      <plus/>
                      <apply>
                        <power/>
                        <ci> nicd </ci>
                        <ci> vegfr2_transcription_h </ci>
                      </apply>
                      <apply>
                        <power/>
                        <ci> vegfr2_transcription_M0 </ci>
                        <ci> vegfr2_transcription_h </ci>
                      </apply>
                    </apply>
                  </apply>
                  <apply>
                    <minus/>
                    <cn> 1 </cn>
                    <apply>
                      <divide/>
                      <cn> 1 </cn>
                      <ci> vegfr2_transcription_a </ci>
                    </apply>
                  </apply>
                </apply>
              </apply>
            </apply>
          </lambda>
        </math>
      </functionDefinition>
      <functionDefinition id="Rate_Law_for_translation_2_3" name="Rate Law for translation_2_3">
        <math xmlns="http://www.w3.org/1998/Math/MathML">
          <lambda>
            <bvar>
              <ci> Vmax_translation_vegfr2 </ci>
            </bvar>
            <bvar>
              <ci> vegfr2_mRNA </ci>
            </bvar>
            <apply>
              <times/>
              <ci> Vmax_translation_vegfr2 </ci>
              <ci> vegfr2_mRNA </ci>
            </apply>
          </lambda>
        </math>
      </functionDefinition>
      <functionDefinition id="transcription_pos_2" name="transcription_pos_2">
        <math xmlns="http://www.w3.org/1998/Math/MathML">
          <lambda>
            <bvar>
              <ci> Vmax_transcription_dll4 </ci>
            </bvar>
            <bvar>
              <ci> dll4_transcription_M0 </ci>
            </bvar>
            <bvar>
              <ci> dll4_transcription_a </ci>
            </bvar>
            <bvar>
              <ci> dll4_transcription_h </ci>
            </bvar>
            <bvar>
              <ci> vegfr2aa </ci>
            </bvar>
            <apply>
              <times/>
              <ci> Vmax_transcription_dll4 </ci>
              <apply>
                <plus/>
                <apply>
                  <divide/>
                  <cn> 1 </cn>
                  <ci> dll4_transcription_a </ci>
                </apply>
                <apply>
                  <times/>
                  <apply>
                    <minus/>
                    <cn> 1 </cn>
                    <apply>
                      <divide/>
                      <cn> 1 </cn>
                      <ci> dll4_transcription_a </ci>
                    </apply>
                  </apply>
                  <apply>
                    <divide/>
                    <apply>
                      <power/>
                      <ci> vegfr2aa </ci>
                      <ci> dll4_transcription_h </ci>
                    </apply>
                    <apply>
                      <plus/>
                      <apply>
                        <power/>
                        <ci> vegfr2aa </ci>
                        <ci> dll4_transcription_h </ci>
                      </apply>
                      <apply>
                        <power/>
                        <ci> dll4_transcription_M0 </ci>
                        <ci> dll4_transcription_h </ci>
                      </apply>
                    </apply>
                  </apply>
                </apply>
              </apply>
            </apply>
          </lambda>
        </math>
      </functionDefinition>
      <functionDefinition id="Rate_Law_for_translation_2_4" name="Rate Law for translation_2_4">
        <math xmlns="http://www.w3.org/1998/Math/MathML">
          <lambda>
            <bvar>
              <ci> Vmax_translation_dll4 </ci>
            </bvar>
            <bvar>
              <ci> dll4_mRNA </ci>
            </bvar>
            <apply>
              <times/>
              <ci> Vmax_translation_dll4 </ci>
              <ci> dll4_mRNA </ci>
            </apply>
          </lambda>
        </math>
      </functionDefinition>
      <functionDefinition id="transcription_pos_3" name="transcription_pos_3">
        <math xmlns="http://www.w3.org/1998/Math/MathML">
          <lambda>
            <bvar>
              <ci> Vmax_transcription_notch </ci>
            </bvar>
            <bvar>
              <ci> nicd </ci>
            </bvar>
            <bvar>
              <ci> notch_transcription_M0 </ci>
            </bvar>
            <bvar>
              <ci> notch_transcription_a </ci>
            </bvar>
            <bvar>
              <ci> notch_transcription_h </ci>
            </bvar>
            <apply>
              <times/>
              <ci> Vmax_transcription_notch </ci>
              <apply>
                <plus/>
                <apply>
                  <divide/>
                  <cn> 1 </cn>
                  <ci> notch_transcription_a </ci>
                </apply>
                <apply>
                  <times/>
                  <apply>
                    <minus/>
                    <cn> 1 </cn>
                    <apply>
                      <divide/>
                      <cn> 1 </cn>
                      <ci> notch_transcription_a </ci>
                    </apply>
                  </apply>
                  <apply>
                    <divide/>
                    <apply>
                      <power/>
                      <ci> nicd </ci>
                      <ci> notch_transcription_h </ci>
                    </apply>
                    <apply>
                      <plus/>
                      <apply>
                        <power/>
                        <ci> nicd </ci>
                        <ci> notch_transcription_h </ci>
                      </apply>
                      <apply>
                        <power/>
                        <ci> notch_transcription_M0 </ci>
                        <ci> notch_transcription_h </ci>
                      </apply>
                    </apply>
                  </apply>
                </apply>
              </apply>
            </apply>
          </lambda>
        </math>
      </functionDefinition>
      <functionDefinition id="Rate_Law_for_translation_2_5" name="Rate Law for translation_2_5">
        <math xmlns="http://www.w3.org/1998/Math/MathML">
          <lambda>
            <bvar>
              <ci> Vmax_translation_notch </ci>
            </bvar>
            <bvar>
              <ci> notch_mRNA </ci>
            </bvar>
            <apply>
              <times/>
              <ci> Vmax_translation_notch </ci>
              <ci> notch_mRNA </ci>
            </apply>
          </lambda>
        </math>
      </functionDefinition>
      <functionDefinition id="Rate_Law_for_filopodia_extension_1" name="Rate Law for filopodia extension_1">
        <math xmlns="http://www.w3.org/1998/Math/MathML">
          <lambda>
            <bvar>
              <ci> filopodia_k1 </ci>
            </bvar>
            <bvar>
              <ci> vegfr2aa </ci>
            </bvar>
            <apply>
              <times/>
              <ci> filopodia_k1 </ci>
              <ci> vegfr2aa </ci>
            </apply>
          </lambda>
        </math>
      </functionDefinition>
      <functionDefinition id="Rate_Law_for_filopodia_retraction_1" name="Rate Law for filopodia retraction_1">
        <math xmlns="http://www.w3.org/1998/Math/MathML">
          <lambda>
            <bvar>
              <ci> filopodia </ci>
            </bvar>
            <bvar>
              <ci> filopodia_k2 </ci>
            </bvar>
            <bvar>
              <ci> filopodia_k3 </ci>
            </bvar>
            <bvar>
              <ci> filopodia_k4 </ci>
            </bvar>
            <bvar>
              <ci> vegfr2aa </ci>
            </bvar>
            <apply>
              <times/>
              <ci> filopodia_k2 </ci>
              <ci> filopodia </ci>
              <apply>
                <minus/>
                <cn> 1 </cn>
                <apply>
                  <divide/>
                  <apply>
                    <power/>
                    <ci> vegfr2aa </ci>
                    <ci> filopodia_k3 </ci>
                  </apply>
                  <apply>
                    <plus/>
                    <apply>
                      <power/>
                      <ci> vegfr2aa </ci>
                      <ci> filopodia_k3 </ci>
                    </apply>
                    <apply>
                      <power/>
                      <ci> filopodia_k4 </ci>
                      <ci> filopodia_k3 </ci>
                    </apply>
                  </apply>
                </apply>
              </apply>
            </apply>
          </lambda>
        </math>
      </functionDefinition>
    </listOfFunctionDefinitions>
    <listOfUnitDefinitions>
      <unitDefinition id="volume" name="volume">
        <listOfUnits>
          <unit kind="litre" exponent="1" scale="-3" multiplier="1"/>
        </listOfUnits>
      </unitDefinition>
      <unitDefinition id="time" name="time">
        <listOfUnits>
          <unit kind="second" exponent="1" scale="0" multiplier="3600"/>
        </listOfUnits>
      </unitDefinition>
      <unitDefinition id="substance" name="substance">
        <listOfUnits>
          <unit kind="item" exponent="1" scale="0" multiplier="1"/>
        </listOfUnits>
      </unitDefinition>
    </listOfUnitDefinitions>
    <listOfCompartments>
      <compartment id="compartment" name="compartment" spatialDimensions="3" size="1" constant="true"/>
    </listOfCompartments>
    <listOfSpecies>
      <species metaid="COPASI1" id="dll4" name="dll4" compartment="compartment" initialConcentration="87" boundaryCondition="false" constant="false">
        <notes>
          <body xmlns="http://www.w3.org/1999/xhtml">
            <pre>*(Initial amount of dll4 per cell. 

Literature data:

* Bentley et al., J theor biol 2008: 0 - 10000, method: &amp;amp;amp;amp;amp;amp;amp;amp;quot;Estimated from Liu et al., 2003 with no further comment&amp;amp;amp;amp;amp;amp;amp;amp;quot;;
* Carlier et al., PLoS comp biol 2012: 0-25000 : no reason for values 
* Liu et al., Mol Cell biol 2003: no apparent numbers here; method:


own parameterization:
use 0 to 5000 for low and high.


Summary: 
literature uses more or less arbitrary values</pre>
          </body>
        </notes>
        <annotation>
          <COPASI xmlns="http://www.copasi.org/static/sbml">
            <rdf:RDF xmlns:dcterms="http://purl.org/dc/terms/" xmlns:rdf="http://www.w3.org/1999/02/22-rdf-syntax-ns#">
              <rdf:Description rdf:about="#COPASI1">
                <dcterms:created>
                  <rdf:Description>
                    <dcterms:W3CDTF>2017-07-10T14:38:58Z</dcterms:W3CDTF>
                  </rdf:Description>
                </dcterms:created>
              </rdf:Description>
            </rdf:RDF>
          </COPASI>
        </annotation>
      </species>
      <species metaid="COPASI2" id="notch" name="notch" compartment="compartment" initialConcentration="258" boundaryCondition="false" constant="false">
        <notes>
          <body xmlns="http://www.w3.org/1999/xhtml">
            <pre>SUMMARY

Literature:
* Bentley et al., J theor biol 2008: 10000 ; Estimated
* Boareto et al,. PNAS 2015: 500 and 1600, and 1400: &amp;amp;amp;amp;amp;amp;amp;amp;amp;quot;The values of N0 , D0 , J0 and VR0 which represent the production rate of the proteins Notch, Delta, Jagged and the VEGF receptor, respectively, were chosen to keep the maximum number of proteins in the membrane up to 10,000 per cell, which is consistent with experimental observations that show that the concentration of the proteins (N, D and J) varies up to a few hundred ng/ml [4] or a few thousand proteins per cell.&amp;amp;amp;amp;amp;amp;amp;amp;amp;quot; where [4] is Gill, J. G. et al. (2011). Snail and the microRNA200 Family Act in Opposition to Regulate Epithelial to Mesenchymal Transition and Germ Layer Fate Restriction in Differentiating ESCs. Stem Cells, 29(5), 764-776.
* Carlier et al., PLoS comp biol 2012: 25000 : no reason for values 


own parameterization:
5000 since the only valid argument in above parameterizations is &amp;amp;amp;amp;amp;amp;apos;smaller than 10000&amp;amp;amp;amp;amp;amp;apos;,

Summary:</pre>
          </body>
        </notes>
        <annotation>
          <COPASI xmlns="http://www.copasi.org/static/sbml">
            <rdf:RDF xmlns:dcterms="http://purl.org/dc/terms/" xmlns:rdf="http://www.w3.org/1999/02/22-rdf-syntax-ns#">
              <rdf:Description rdf:about="#COPASI2">
                <dcterms:created>
                  <rdf:Description>
                    <dcterms:W3CDTF>2017-07-11T09:23:07Z</dcterms:W3CDTF>
                  </rdf:Description>
                </dcterms:created>
              </rdf:Description>
            </rdf:RDF>
          </COPASI>
        </annotation>
      </species>
      <species metaid="COPASI3" id="nicd" name="nicd" compartment="compartment" initialConcentration="494" boundaryCondition="false" constant="false">
        <notes>
          <body xmlns="http://www.w3.org/1999/xhtml">
            <pre>SUMMARY

Literature:
* Boareto et al., PNAS 2015: 

own parameterization:


Summary:</pre>
          </body>
        </notes>
        <annotation>
          <COPASI xmlns="http://www.copasi.org/static/sbml">
            <rdf:RDF xmlns:dcterms="http://purl.org/dc/terms/" xmlns:rdf="http://www.w3.org/1999/02/22-rdf-syntax-ns#">
              <rdf:Description rdf:about="#COPASI3">
                <dcterms:created>
                  <rdf:Description>
                    <dcterms:W3CDTF>2017-07-11T09:23:04Z</dcterms:W3CDTF>
                  </rdf:Description>
                </dcterms:created>
              </rdf:Description>
            </rdf:RDF>
          </COPASI>
        </annotation>
      </species>
      <species metaid="COPASI4" id="mvegfr1" name="mvegfr1" compartment="compartment" initialConcentration="1075" boundaryCondition="false" constant="false">
        <notes>
          <body xmlns="http://www.w3.org/1999/xhtml">
            <pre>SUMMARY

Literature:
* Imoukhuede et al., Am J Physiol Heart Circ Physiol 2013: roughly 1300-1800 in non-ischemic hindlimbs of C57BL/6 mice; ~1600-2300 in ischemic hindlimbs
* MacGanhann et al., PLoS comp biol 2006: 10^2 - 10^5 / cell  (arbitrary)

own parameterization:


Summary:</pre>
          </body>
        </notes>
        <annotation>
          <COPASI xmlns="http://www.copasi.org/static/sbml">
            <rdf:RDF xmlns:dcterms="http://purl.org/dc/terms/" xmlns:rdf="http://www.w3.org/1999/02/22-rdf-syntax-ns#">
              <rdf:Description rdf:about="#COPASI4">
                <dcterms:created>
                  <rdf:Description>
                    <dcterms:W3CDTF>2017-07-10T11:33:58Z</dcterms:W3CDTF>
                  </rdf:Description>
                </dcterms:created>
              </rdf:Description>
            </rdf:RDF>
          </COPASI>
        </annotation>
      </species>
      <species metaid="COPASI5" id="vegfr2" name="vegfr2" compartment="compartment" initialConcentration="940" boundaryCondition="false" constant="false">
        <notes>
          <body xmlns="http://www.w3.org/1999/xhtml">
            <pre>VEGFR-2 receptor in cell and membrane

Literature:
* Imoukhuede et al., Am J Physiol Heart Circ Physiol 2013: roughly 900-1400 in non-ischemic hindlimbs of C57BL/6 mice; ~300-800 in ischemic hindlimbs
* Bentley et al., J theor biol 2008: 1000-46000 (&amp;amp;amp;amp;amp;amp;amp;amp;quot;Calculated from Wang et al., 2002&amp;amp;amp;amp;amp;amp;amp;amp;quot; probably extracted from Figure 4a; hence I&amp;amp;amp;amp;amp;amp;amp;amp;apos;d guess this is rather sketchy).
* Bentley et al., PLoS comp biol 2009: 690 - 31740 (&amp;amp;amp;amp;amp;amp;amp;amp;quot;Calculated from Wang et al., 2002&amp;amp;amp;amp;amp;amp;amp;amp;quot;)
* MacGanhann et al., PLoS comp biol 2006: 10^4 / cell (arbitrary)

own parameterization:


Summary:</pre>
          </body>
        </notes>
        <annotation>
          <COPASI xmlns="http://www.copasi.org/static/sbml">
            <rdf:RDF xmlns:dcterms="http://purl.org/dc/terms/" xmlns:rdf="http://www.w3.org/1999/02/22-rdf-syntax-ns#">
              <rdf:Description rdf:about="#COPASI5">
                <dcterms:created>
                  <rdf:Description>
                    <dcterms:W3CDTF>2017-07-11T09:23:17Z</dcterms:W3CDTF>
                  </rdf:Description>
                </dcterms:created>
              </rdf:Description>
            </rdf:RDF>
          </COPASI>
        </annotation>
      </species>
      <species metaid="COPASI6" id="vegf_extra" name="vegf_extra" compartment="compartment" initialConcentration="5200" boundaryCondition="true" constant="true">
        <notes>
          <body xmlns="http://www.w3.org/1999/xhtml">
            <pre>SUMMARY

Literature:
* Wang et al., AJP-Gastrointest Liver Physiol 282, 2002: 100-900 pg/ml from HUCMEC cultured medium
* Ubezio et al., eLife 2016: 50-1000 ng/ml in simulations,  and 1 microg/ml in medium in experiments
* Bentley et al., j theor biol 2008: 0.8 molecules/grid site (0.5 micrometer ^3) for high,diffusible VEGF120, 0.04 for low, ECM bound VEGF164. Set to satsify finding in MacGabhann and Popel 2006  that 3% of VEGFR-2 are occupied under high VEGF.
* MacGabhann et al., PLoS comp biol 2006: 0.5-1.5 pM in Breast cancer, whihc is about 10x higher than in normal tissue
* Shamloo et al., tis eng partA 2012: 48 -146 ng/ml; 150 ng/ml has been reported to be about the minimum concentration threshold to induce EC sprouting


own parameterization:
use 5e-8 g/ml (low) and 1e-6 g/ml (high) conditions. The lower value agrees between Shamloo et al and Ubezio et al, with Bentley and MacGabhann and Popel close to it. The upper bound is chosen to exceed the value given in Shamloo et al, since they report it as just above the minimum VEGF value that causes sprouting.

Conversion to particles/1000 micrlitre^3 cubes yields 0.0015 to 0.03.

Conversion of units:
* molecules/grid site -&amp;amp;amp;amp;amp;amp;gt; g/ml: * 20000 Da * 1.66*10^-24 g/Da * 8mcirom^3/10^-12cm^3 asusming roughly a molecular mass of 20000 Da per vegf (differes between isoforms) 
* mol/l -&amp;amp;amp;amp;amp;amp;gt; g/ml: mol/l * l/(ml * 1000) * 6.022440877810^23/mol * 20000 Da/1 * 1.66*10^-24 g/Da
* g/ml -&amp;amp;amp;amp;amp;amp;gt; molecules/grid ccubes (assuming grid cubes of 10 micrometer side lenght): g/ml * Da/1.66*10^-24g * 1/20000Da * 10^-12ml/1000micrometer^3


Summary:
The values reported in Ubezio et al, converted to molecules per grid cube, would be 1349408.636 for 50 ng/ml</pre>
          </body>
        </notes>
        <annotation>
          <COPASI xmlns="http://www.copasi.org/static/sbml">
            <rdf:RDF xmlns:dcterms="http://purl.org/dc/terms/" xmlns:rdf="http://www.w3.org/1999/02/22-rdf-syntax-ns#">
              <rdf:Description rdf:about="#COPASI6">
                <dcterms:created>
                  <rdf:Description>
                    <dcterms:W3CDTF>2017-07-11T09:22:24Z</dcterms:W3CDTF>
                  </rdf:Description>
                </dcterms:created>
              </rdf:Description>
            </rdf:RDF>
          </COPASI>
        </annotation>
      </species>
      <species metaid="COPASI7" id="vegfr2a" name="vegfr2a" compartment="compartment" initialConcentration="48" boundaryCondition="false" constant="false">
        <notes>
          <body xmlns="http://www.w3.org/1999/xhtml">
            <pre>SUMMARY

Literature:

own parameterization:


Summary:</pre>
          </body>
        </notes>
        <annotation>
          <COPASI xmlns="http://www.copasi.org/static/sbml">
            <rdf:RDF xmlns:dcterms="http://purl.org/dc/terms/" xmlns:rdf="http://www.w3.org/1999/02/22-rdf-syntax-ns#">
              <rdf:Description rdf:about="#COPASI7">
                <dcterms:created>
                  <rdf:Description>
                    <dcterms:W3CDTF>2017-07-11T09:23:20Z</dcterms:W3CDTF>
                  </rdf:Description>
                </dcterms:created>
              </rdf:Description>
            </rdf:RDF>
          </COPASI>
        </annotation>
      </species>
      <species metaid="COPASI8" id="svegfr1" name="svegfr1" compartment="compartment" initialConcentration="731" boundaryCondition="false" constant="false">
        <notes>
          <body xmlns="http://www.w3.org/1999/xhtml">
            <pre>SUMMARY

Literature:


own parameterization:


Summary:</pre>
          </body>
        </notes>
        <annotation>
          <COPASI xmlns="http://www.copasi.org/static/sbml">
            <rdf:RDF xmlns:dcterms="http://purl.org/dc/terms/" xmlns:rdf="http://www.w3.org/1999/02/22-rdf-syntax-ns#">
              <rdf:Description rdf:about="#COPASI8">
                <dcterms:created>
                  <rdf:Description>
                    <dcterms:W3CDTF>2017-07-10T13:39:12Z</dcterms:W3CDTF>
                  </rdf:Description>
                </dcterms:created>
              </rdf:Description>
            </rdf:RDF>
          </COPASI>
        </annotation>
      </species>
      <species metaid="COPASI9" id="dll4_mRNA" name="dll4_mRNA" compartment="compartment" initialConcentration="6" boundaryCondition="false" constant="false">
        <notes>
          <body xmlns="http://www.w3.org/1999/xhtml">
            <pre>Initial number of dll4 molecules per cell

Literature:
* Futcher et al on bionumbers report ~5600 proteins/mRNA in S.cer
* Schwanhäuser et al, report ~1000 proteins/mNRA in mus musc.
* Schwanhäuser et al also report ~ 5-100 mRNA per cell as a range that contains most mRNA (Fig 2d)


own parameterization:


Summary:
Try to set according to transcription/translation rates and assumptions on dll4 numbers</pre>
          </body>
        </notes>
        <annotation>
          <COPASI xmlns="http://www.copasi.org/static/sbml">
            <rdf:RDF xmlns:dcterms="http://purl.org/dc/terms/" xmlns:rdf="http://www.w3.org/1999/02/22-rdf-syntax-ns#">
              <rdf:Description rdf:about="#COPASI9">
                <dcterms:created>
                  <rdf:Description>
                    <dcterms:W3CDTF>2017-07-10T17:19:30Z</dcterms:W3CDTF>
                  </rdf:Description>
                </dcterms:created>
              </rdf:Description>
            </rdf:RDF>
          </COPASI>
        </annotation>
      </species>
      <species metaid="COPASI10" id="notch_mRNA" name="notch_mRNA" compartment="compartment" initialConcentration="21" boundaryCondition="false" constant="false">
        <notes>
          <body xmlns="http://www.w3.org/1999/xhtml">
            <pre>SUMMARY

Literature:

own parameterization:


Summary:</pre>
          </body>
        </notes>
        <annotation>
          <COPASI xmlns="http://www.copasi.org/static/sbml">
            <rdf:RDF xmlns:dcterms="http://purl.org/dc/terms/" xmlns:rdf="http://www.w3.org/1999/02/22-rdf-syntax-ns#">
              <rdf:Description rdf:about="#COPASI10">
                <dcterms:created>
                  <rdf:Description>
                    <dcterms:W3CDTF>2017-07-10T13:39:22Z</dcterms:W3CDTF>
                  </rdf:Description>
                </dcterms:created>
              </rdf:Description>
            </rdf:RDF>
          </COPASI>
        </annotation>
      </species>
      <species metaid="COPASI11" id="vegfr1_mRNA" name="vegfr1_mRNA" compartment="compartment" initialConcentration="29" boundaryCondition="false" constant="false">
        <notes>
          <body xmlns="http://www.w3.org/1999/xhtml">
            <pre>SUMMARY

Literature:

own parameterization:


Summary:</pre>
          </body>
        </notes>
        <annotation>
          <COPASI xmlns="http://www.copasi.org/static/sbml">
            <rdf:RDF xmlns:dcterms="http://purl.org/dc/terms/" xmlns:rdf="http://www.w3.org/1999/02/22-rdf-syntax-ns#">
              <rdf:Description rdf:about="#COPASI11">
                <dcterms:created>
                  <rdf:Description>
                    <dcterms:W3CDTF>2017-07-10T13:34:40Z</dcterms:W3CDTF>
                  </rdf:Description>
                </dcterms:created>
              </rdf:Description>
            </rdf:RDF>
          </COPASI>
        </annotation>
      </species>
      <species metaid="COPASI12" id="vegfr2_mRNA" name="vegfr2_mRNA" compartment="compartment" initialConcentration="6" boundaryCondition="false" constant="false">
        <notes>
          <body xmlns="http://www.w3.org/1999/xhtml">
            <pre>SUMMARY

Literature:

own parameterization:


Summary:</pre>
          </body>
        </notes>
        <annotation>
          <COPASI xmlns="http://www.copasi.org/static/sbml">
            <rdf:RDF xmlns:dcterms="http://purl.org/dc/terms/" xmlns:rdf="http://www.w3.org/1999/02/22-rdf-syntax-ns#">
              <rdf:Description rdf:about="#COPASI12">
                <dcterms:created>
                  <rdf:Description>
                    <dcterms:W3CDTF>2017-07-11T09:23:19Z</dcterms:W3CDTF>
                  </rdf:Description>
                </dcterms:created>
              </rdf:Description>
            </rdf:RDF>
          </COPASI>
        </annotation>
      </species>
      <species metaid="COPASI13" id="dll4_extra" name="dll4_extra" compartment="compartment" initialConcentration="87" boundaryCondition="true" constant="true">
        <notes>
          <body xmlns="http://www.w3.org/1999/xhtml">
            <pre>placeholder for dll4 in neighbouring cell


Literature:

own parameterization:


Summary:</pre>
          </body>
        </notes>
        <annotation>
          <COPASI xmlns="http://www.copasi.org/static/sbml">
            <rdf:RDF xmlns:dcterms="http://purl.org/dc/terms/" xmlns:rdf="http://www.w3.org/1999/02/22-rdf-syntax-ns#">
              <rdf:Description rdf:about="#COPASI13">
                <dcterms:created>
                  <rdf:Description>
                    <dcterms:W3CDTF>2017-07-10T17:19:16Z</dcterms:W3CDTF>
                  </rdf:Description>
                </dcterms:created>
              </rdf:Description>
            </rdf:RDF>
          </COPASI>
        </annotation>
      </species>
      <species metaid="COPASI14" id="notch_extra" name="notch_extra" compartment="compartment" initialConcentration="258" boundaryCondition="true" constant="true">
        <notes>
          <body xmlns="http://www.w3.org/1999/xhtml">
            <pre>SUMMARY

Literature:

own parameterization:


Summary:</pre>
          </body>
        </notes>
        <annotation>
          <COPASI xmlns="http://www.copasi.org/static/sbml">
            <rdf:RDF xmlns:dcterms="http://purl.org/dc/terms/" xmlns:rdf="http://www.w3.org/1999/02/22-rdf-syntax-ns#">
              <rdf:Description rdf:about="#COPASI14">
                <dcterms:created>
                  <rdf:Description>
                    <dcterms:W3CDTF>2017-07-10T13:34:41Z</dcterms:W3CDTF>
                  </rdf:Description>
                </dcterms:created>
              </rdf:Description>
            </rdf:RDF>
          </COPASI>
        </annotation>
      </species>
      <species metaid="COPASI15" id="filopodia" name="filopodia" compartment="compartment" initialConcentration="54" boundaryCondition="false" constant="false">
        <notes>
          <body xmlns="http://www.w3.org/1999/xhtml">
            <pre>filopodia that increase vegf-sensing range

Literature:
* Ubezio et al. report filopodial extensio to be as fast as 1 micron/30seconds, which would mean 12 grid cells of 1 0 micron per hour.


own parameterization:


Summary: 
In this model, filopodia do not have a downstream influence, but in the ABMl, they should extend the range in which the cells can sense and take up VEGF.</pre>
          </body>
        </notes>
        <annotation>
          <COPASI xmlns="http://www.copasi.org/static/sbml">
            <rdf:RDF xmlns:dcterms="http://purl.org/dc/terms/" xmlns:rdf="http://www.w3.org/1999/02/22-rdf-syntax-ns#">
              <rdf:Description rdf:about="#COPASI15">
                <dcterms:created>
                  <rdf:Description>
                    <dcterms:W3CDTF>2017-07-11T14:53:00Z</dcterms:W3CDTF>
                  </rdf:Description>
                </dcterms:created>
              </rdf:Description>
            </rdf:RDF>
          </COPASI>
        </annotation>
      </species>
      <species metaid="COPASI16" id="svegfr1_extra" name="svegfr1_extra" compartment="compartment" initialConcentration="0" boundaryCondition="false" constant="false">
        <notes>
          <body xmlns="http://www.w3.org/1999/xhtml">
            <pre>sVEGFR-1 in the medium

Literature:
* Robertson et al., 2004: 0.3 - 1 microg/ml


own parameterization:


Summary:</pre>
          </body>
        </notes>
        <annotation>
          <COPASI xmlns="http://www.copasi.org/static/sbml">
            <rdf:RDF xmlns:dcterms="http://purl.org/dc/terms/" xmlns:rdf="http://www.w3.org/1999/02/22-rdf-syntax-ns#">
              <rdf:Description rdf:about="#COPASI16">
                <dcterms:created>
                  <rdf:Description>
                    <dcterms:W3CDTF>2017-07-11T15:03:31Z</dcterms:W3CDTF>
                  </rdf:Description>
                </dcterms:created>
              </rdf:Description>
            </rdf:RDF>
          </COPASI>
        </annotation>
      </species>
      <species metaid="COPASI17" id="mvegfr1bound" name="mvegfr1bound" compartment="compartment" initialConcentration="6718" boundaryCondition="false" constant="false">
        <annotation>
          <COPASI xmlns="http://www.copasi.org/static/sbml">
            <rdf:RDF xmlns:dcterms="http://purl.org/dc/terms/" xmlns:rdf="http://www.w3.org/1999/02/22-rdf-syntax-ns#">
              <rdf:Description rdf:about="#COPASI17">
                <dcterms:created>
                  <rdf:Description>
                    <dcterms:W3CDTF>2017-12-22T13:57:31Z</dcterms:W3CDTF>
                  </rdf:Description>
                </dcterms:created>
              </rdf:Description>
            </rdf:RDF>
          </COPASI>
        </annotation>
      </species>
      <species metaid="COPASI18" id="tip" name="tip" compartment="compartment" initialConcentration="0" boundaryCondition="true" constant="false">
        <annotation>
          <COPASI xmlns="http://www.copasi.org/static/sbml">
            <rdf:RDF xmlns:dcterms="http://purl.org/dc/terms/" xmlns:rdf="http://www.w3.org/1999/02/22-rdf-syntax-ns#">
              <rdf:Description rdf:about="#COPASI18">
                <dcterms:created>
                  <rdf:Description>
                    <dcterms:W3CDTF>2017-12-22T13:56:24Z</dcterms:W3CDTF>
                  </rdf:Description>
                </dcterms:created>
              </rdf:Description>
            </rdf:RDF>
          </COPASI>
        </annotation>
      </species>
      <species id="svegfr1bound_extra" name="svegfr1bound_extra" compartment="compartment" initialConcentration="0" boundaryCondition="false" constant="false"/>
      <species metaid="COPASI19" id="vegfr2bound" name="vegfr2bound" compartment="compartment" initialConcentration="47" boundaryCondition="false" constant="false">
        <annotation>
          <COPASI xmlns="http://www.copasi.org/static/sbml">
            <rdf:RDF xmlns:dcterms="http://purl.org/dc/terms/" xmlns:rdf="http://www.w3.org/1999/02/22-rdf-syntax-ns#">
              <rdf:Description rdf:about="#COPASI19">
                <dcterms:created>
                  <rdf:Description>
                    <dcterms:W3CDTF>2017-12-22T13:58:52Z</dcterms:W3CDTF>
                  </rdf:Description>
                </dcterms:created>
              </rdf:Description>
            </rdf:RDF>
          </COPASI>
        </annotation>
      </species>
      <species metaid="COPASI20" id="vegfr2aa" name="vegfr2aa" compartment="compartment" initialConcentration="95" boundaryCondition="true" constant="false">
        <annotation>
          <COPASI xmlns="http://www.copasi.org/static/sbml">
            <rdf:RDF xmlns:dcterms="http://purl.org/dc/terms/" xmlns:rdf="http://www.w3.org/1999/02/22-rdf-syntax-ns#">
              <rdf:Description rdf:about="#COPASI20">
                <dcterms:created>
                  <rdf:Description>
                    <dcterms:W3CDTF>2017-12-22T14:24:10Z</dcterms:W3CDTF>
                  </rdf:Description>
                </dcterms:created>
              </rdf:Description>
            </rdf:RDF>
          </COPASI>
        </annotation>
      </species>
    </listOfSpecies>
    <listOfParameters>
      <parameter metaid="COPASI21" id="kc" name="kc" value="0.2676471" constant="true">
        <notes>
          <body xmlns="http://www.w3.org/1999/xhtml">
            <pre>binding rate of notch to cis-dll4

Literature:
* Sprinzak et al., PLoS comp biol 2011: 0.1, 1 (always 0.1 x kt)
* Boareto et al., PNAS 2015: 5x10^-4 (also 0.1 x kt)

own parameterization:


Summary:</pre>
          </body>
        </notes>
        <annotation>
          <COPASI xmlns="http://www.copasi.org/static/sbml">
            <rdf:RDF xmlns:dcterms="http://purl.org/dc/terms/" xmlns:rdf="http://www.w3.org/1999/02/22-rdf-syntax-ns#">
              <rdf:Description rdf:about="#COPASI21">
                <dcterms:created>
                  <rdf:Description>
                    <dcterms:W3CDTF>2017-07-11T09:24:00Z</dcterms:W3CDTF>
                  </rdf:Description>
                </dcterms:created>
              </rdf:Description>
            </rdf:RDF>
          </COPASI>
        </annotation>
      </parameter>
      <parameter metaid="COPASI22" id="kt" name="kt" value="0.135" constant="true">
        <notes>
          <body xmlns="http://www.w3.org/1999/xhtml">
            <pre>rate of activation of notch by trans-dll4

Literature:
* Sprinzak et al, PLoS comp biol: use 1 and 10
* Sprinzak et al., Nature 2010: use 2
* Boareto et al., PNAS 2015: 5x10^-5

own parameterization:


Summary:</pre>
          </body>
        </notes>
        <annotation>
          <COPASI xmlns="http://www.copasi.org/static/sbml">
            <rdf:RDF xmlns:dcterms="http://purl.org/dc/terms/" xmlns:rdf="http://www.w3.org/1999/02/22-rdf-syntax-ns#">
              <rdf:Description rdf:about="#COPASI22">
                <dcterms:created>
                  <rdf:Description>
                    <dcterms:W3CDTF>2017-07-11T09:24:02Z</dcterms:W3CDTF>
                  </rdf:Description>
                </dcterms:created>
              </rdf:Description>
            </rdf:RDF>
          </COPASI>
        </annotation>
      </parameter>
      <parameter metaid="COPASI24" id="k_mRNAdegradation" name="k_mRNAdegradation" value="0.1" constant="true">
        <notes>
          <body xmlns="http://www.w3.org/1999/xhtml">
            <pre>SUMMARY

Literature:
* Schwannhäuser et al.: 0.05/h
* Schwalb et al., science 2016: halflifes of 50 min in human K562 cells, 139 min in mice immune dendritic cells
* Yang et al., genome res 2003: decay rates 0.2/h - 0.02/h in human cells. Also note that transcription factors often have shorter half lilfes commpared to mRNA of biosynthetic proteins

own parameterization:


Summary:</pre>
          </body>
        </notes>
        <annotation>
          <COPASI xmlns="http://www.copasi.org/static/sbml">
            <rdf:RDF xmlns:dcterms="http://purl.org/dc/terms/" xmlns:rdf="http://www.w3.org/1999/02/22-rdf-syntax-ns#">
              <rdf:Description rdf:about="#COPASI24">
                <dcterms:created>
                  <rdf:Description>
                    <dcterms:W3CDTF>2017-07-11T09:23:49Z</dcterms:W3CDTF>
                  </rdf:Description>
                </dcterms:created>
              </rdf:Description>
            </rdf:RDF>
          </COPASI>
        </annotation>
      </parameter>
      <parameter metaid="COPASI25" id="dll4_transcription_a" name="dll4_transcription_a" value="16" constant="true">
        <notes>
          <body xmlns="http://www.w3.org/1999/xhtml">
            <pre>increase of dll4 transcription due to VEGFR2 activity

Literature:
* Bentley et al., j theor biol 2008: 2 (estimated)
* Ubezio et al., eLife 2016: 5 (VEGF from 0 to 50 ng/ml) to 15 (VEGF from 0 to 1000 ng/ml)

own parameterization:


Summary:</pre>
          </body>
        </notes>
        <annotation>
          <COPASI xmlns="http://www.copasi.org/static/sbml">
            <rdf:RDF xmlns:dcterms="http://purl.org/dc/terms/" xmlns:rdf="http://www.w3.org/1999/02/22-rdf-syntax-ns#">
              <rdf:Description rdf:about="#COPASI25">
                <dcterms:created>
                  <rdf:Description>
                    <dcterms:W3CDTF>2017-07-10T13:41:11Z</dcterms:W3CDTF>
                  </rdf:Description>
                </dcterms:created>
              </rdf:Description>
            </rdf:RDF>
          </COPASI>
        </annotation>
      </parameter>
      <parameter metaid="COPASI26" id="dll4_transcription_h" name="dll4_transcription_h" value="2" constant="true">
        <notes>
          <body xmlns="http://www.w3.org/1999/xhtml">
            <pre>exponent = cooperativity term in hill function for dll4 transcription

Literature:
* Venkatraman et al., PLoS one 2016: 2
* Boareto et al., PNAS 2015: 2

own parameterization:


Summary:</pre>
          </body>
        </notes>
        <annotation>
          <COPASI xmlns="http://www.copasi.org/static/sbml">
            <rdf:RDF xmlns:dcterms="http://purl.org/dc/terms/" xmlns:rdf="http://www.w3.org/1999/02/22-rdf-syntax-ns#">
              <rdf:Description rdf:about="#COPASI26">
                <dcterms:created>
                  <rdf:Description>
                    <dcterms:W3CDTF>2017-07-11T09:23:44Z</dcterms:W3CDTF>
                  </rdf:Description>
                </dcterms:created>
              </rdf:Description>
            </rdf:RDF>
          </COPASI>
        </annotation>
      </parameter>
      <parameter metaid="COPASI27" id="dll4_transcription_M0" name="dll4_transcription_M0" value="450" constant="true">
        <notes>
          <body xmlns="http://www.w3.org/1999/xhtml">
            <pre>SUMMARY

Literature:

own parameterization:


Summary:</pre>
          </body>
        </notes>
        <annotation>
          <COPASI xmlns="http://www.copasi.org/static/sbml">
            <rdf:RDF xmlns:dcterms="http://purl.org/dc/terms/" xmlns:rdf="http://www.w3.org/1999/02/22-rdf-syntax-ns#">
              <rdf:Description rdf:about="#COPASI27">
                <dcterms:created>
                  <rdf:Description>
                    <dcterms:W3CDTF>2017-07-11T09:23:46Z</dcterms:W3CDTF>
                  </rdf:Description>
                </dcterms:created>
              </rdf:Description>
            </rdf:RDF>
          </COPASI>
        </annotation>
      </parameter>
      <parameter metaid="COPASI28" id="k_vegfr1vegf_binfding" name="k_vegfr1vegf_binding" value="5e-07" constant="true">
        <notes>
          <body xmlns="http://www.w3.org/1999/xhtml">
            <pre>SUMMARY

Literature:
* MacGabhann et al., PLoS comp biol 2006: 3 x k_vegfr2vegf_binding

own parameterization:


Summary:</pre>
          </body>
        </notes>
        <annotation>
          <COPASI xmlns="http://www.copasi.org/static/sbml">
            <rdf:RDF xmlns:dcterms="http://purl.org/dc/terms/" xmlns:rdf="http://www.w3.org/1999/02/22-rdf-syntax-ns#">
              <rdf:Description rdf:about="#COPASI28">
                <dcterms:created>
                  <rdf:Description>
                    <dcterms:W3CDTF>2017-07-11T09:23:55Z</dcterms:W3CDTF>
                  </rdf:Description>
                </dcterms:created>
              </rdf:Description>
            </rdf:RDF>
          </COPASI>
        </annotation>
      </parameter>
      <parameter metaid="COPASI29" id="k_svegfr1_secretion" name="k_svegfr1_secretion" value="0.635297" constant="true">
        <notes>
          <body xmlns="http://www.w3.org/1999/xhtml">
            <pre>parameter controlling sVEGFR1 secretion

Literature:
* Walpole et al., integr biol 2015: 2.8 x 10^10 nmol/(cm^2 * s); value from Hashambhoy et al, front physiol 2011
* Wu et al., AJP heart circ physiol 2010: 2 molecules/EC/s

own parameterization:


Summary:</pre>
          </body>
        </notes>
        <annotation>
          <COPASI xmlns="http://www.copasi.org/static/sbml">
            <rdf:RDF xmlns:dcterms="http://purl.org/dc/terms/" xmlns:rdf="http://www.w3.org/1999/02/22-rdf-syntax-ns#">
              <rdf:Description rdf:about="#COPASI29">
                <dcterms:created>
                  <rdf:Description>
                    <dcterms:W3CDTF>2017-07-11T09:23:52Z</dcterms:W3CDTF>
                  </rdf:Description>
                </dcterms:created>
              </rdf:Description>
            </rdf:RDF>
          </COPASI>
        </annotation>
      </parameter>
      <parameter metaid="COPASI30" id="vegfr1_transcription_a" name="vegfr1_transcription_a" value="19.9321" constant="true">
        <notes>
          <body xmlns="http://www.w3.org/1999/xhtml">
            <pre>fold increase in transcription rate of vegfr1 due to notch-activity

Literature:
* Harrington et al., Microvasc. res 2008: ~ 3-4 x increase in dll4-infected HUVECs comparedd to empty vector infected HUVECs

own parameterization:


Summary:</pre>
          </body>
        </notes>
        <annotation>
          <COPASI xmlns="http://www.copasi.org/static/sbml">
            <rdf:RDF xmlns:dcterms="http://purl.org/dc/terms/" xmlns:rdf="http://www.w3.org/1999/02/22-rdf-syntax-ns#">
              <rdf:Description rdf:about="#COPASI30">
                <dcterms:created>
                  <rdf:Description>
                    <dcterms:W3CDTF>2017-07-11T09:24:04Z</dcterms:W3CDTF>
                  </rdf:Description>
                </dcterms:created>
              </rdf:Description>
            </rdf:RDF>
          </COPASI>
        </annotation>
      </parameter>
      <parameter metaid="COPASI31" id="vegfr1_transcription_h" name="vegfr1_transcription_h" value="2" constant="true">
        <notes>
          <body xmlns="http://www.w3.org/1999/xhtml">
            <pre>SUMMARY

Literature:

own parameterization:


Summary:</pre>
          </body>
        </notes>
        <annotation>
          <COPASI xmlns="http://www.copasi.org/static/sbml">
            <rdf:RDF xmlns:dcterms="http://purl.org/dc/terms/" xmlns:rdf="http://www.w3.org/1999/02/22-rdf-syntax-ns#">
              <rdf:Description rdf:about="#COPASI31">
                <dcterms:created>
                  <rdf:Description>
                    <dcterms:W3CDTF>2017-07-11T09:24:06Z</dcterms:W3CDTF>
                  </rdf:Description>
                </dcterms:created>
              </rdf:Description>
            </rdf:RDF>
          </COPASI>
        </annotation>
      </parameter>
      <parameter metaid="COPASI32" id="vegfr1_transcription_M0" name="vegfr1_transcription_M0" value="250" constant="true">
        <notes>
          <body xmlns="http://www.w3.org/1999/xhtml">
            <pre>SUMMARY

Literature:

own parameterization:


Summary:</pre>
          </body>
        </notes>
        <annotation>
          <COPASI xmlns="http://www.copasi.org/static/sbml">
            <rdf:RDF xmlns:dcterms="http://purl.org/dc/terms/" xmlns:rdf="http://www.w3.org/1999/02/22-rdf-syntax-ns#">
              <rdf:Description rdf:about="#COPASI32">
                <dcterms:created>
                  <rdf:Description>
                    <dcterms:W3CDTF>2017-07-11T09:24:08Z</dcterms:W3CDTF>
                  </rdf:Description>
                </dcterms:created>
              </rdf:Description>
            </rdf:RDF>
          </COPASI>
        </annotation>
      </parameter>
      <parameter metaid="COPASI33" id="k_vegfr2vegf_binding" name="k_vegfr2vegf_binding" value="3.763874e-07" constant="true">
        <notes>
          <body xmlns="http://www.w3.org/1999/xhtml">
            <pre>SUMMARY

Literature:
* MacGabhann et al., PLoS comp biol 2006: 1/3 x k_vegfr1vegf_binding

own parameterization:


Summary:</pre>
          </body>
        </notes>
        <annotation>
          <COPASI xmlns="http://www.copasi.org/static/sbml">
            <rdf:RDF xmlns:dcterms="http://purl.org/dc/terms/" xmlns:rdf="http://www.w3.org/1999/02/22-rdf-syntax-ns#">
              <rdf:Description rdf:about="#COPASI33">
                <dcterms:created>
                  <rdf:Description>
                    <dcterms:W3CDTF>2017-07-11T09:23:57Z</dcterms:W3CDTF>
                  </rdf:Description>
                </dcterms:created>
              </rdf:Description>
            </rdf:RDF>
          </COPASI>
        </annotation>
      </parameter>
      <parameter metaid="COPASI34" id="vegfr2_transcription_a" name="vegfr2_transcription_a" value="37.5684" constant="true">
        <notes>
          <body xmlns="http://www.w3.org/1999/xhtml">
            <pre>fold induction of vegfr2 transcription due to VEGF

Literature:
* Bentley et al., J theor biol 2008: 15 (estimated, but qualitatively fits later experiments)
* HArrington et al., microvasc res 2008: -6.3 foldchange in dll4-infected HUVECs compared to empty vector infected HUVECs

own parameterization:


Summary:</pre>
          </body>
        </notes>
        <annotation>
          <COPASI xmlns="http://www.copasi.org/static/sbml">
            <rdf:RDF xmlns:dcterms="http://purl.org/dc/terms/" xmlns:rdf="http://www.w3.org/1999/02/22-rdf-syntax-ns#">
              <rdf:Description rdf:about="#COPASI34">
                <dcterms:created>
                  <rdf:Description>
                    <dcterms:W3CDTF>2017-07-11T09:24:10Z</dcterms:W3CDTF>
                  </rdf:Description>
                </dcterms:created>
              </rdf:Description>
            </rdf:RDF>
          </COPASI>
        </annotation>
      </parameter>
      <parameter metaid="COPASI35" id="vegfr2_transcription_h" name="vegfr2_transcription_h" value="2" constant="true">
        <notes>
          <body xmlns="http://www.w3.org/1999/xhtml">
            <pre>SUMMARY

Literature:

own parameterization:


Summary:</pre>
          </body>
        </notes>
        <annotation>
          <COPASI xmlns="http://www.copasi.org/static/sbml">
            <rdf:RDF xmlns:dcterms="http://purl.org/dc/terms/" xmlns:rdf="http://www.w3.org/1999/02/22-rdf-syntax-ns#">
              <rdf:Description rdf:about="#COPASI35">
                <dcterms:created>
                  <rdf:Description>
                    <dcterms:W3CDTF>2017-07-11T09:24:11Z</dcterms:W3CDTF>
                  </rdf:Description>
                </dcterms:created>
              </rdf:Description>
            </rdf:RDF>
          </COPASI>
        </annotation>
      </parameter>
      <parameter metaid="COPASI36" id="vegfr2_transcription_M0" name="vegfr2_transcription_M0" value="250" constant="true">
        <notes>
          <body xmlns="http://www.w3.org/1999/xhtml">
            <pre>SUMMARY

Literature:

own parameterization:

Summary:</pre>
          </body>
        </notes>
        <annotation>
          <COPASI xmlns="http://www.copasi.org/static/sbml">
            <rdf:RDF xmlns:dcterms="http://purl.org/dc/terms/" xmlns:rdf="http://www.w3.org/1999/02/22-rdf-syntax-ns#">
              <rdf:Description rdf:about="#COPASI36">
                <dcterms:created>
                  <rdf:Description>
                    <dcterms:W3CDTF>2017-07-11T09:24:13Z</dcterms:W3CDTF>
                  </rdf:Description>
                </dcterms:created>
              </rdf:Description>
            </rdf:RDF>
          </COPASI>
        </annotation>
      </parameter>
      <parameter metaid="COPASI37" id="filopodia_k1" name="filopodia_k1" value="0.6" constant="true">
        <annotation>
          <COPASI xmlns="http://www.copasi.org/static/sbml">
            <rdf:RDF xmlns:dcterms="http://purl.org/dc/terms/" xmlns:rdf="http://www.w3.org/1999/02/22-rdf-syntax-ns#">
              <rdf:Description rdf:about="#COPASI37">
                <dcterms:created>
                  <rdf:Description>
                    <dcterms:W3CDTF>2017-07-12T14:48:40Z</dcterms:W3CDTF>
                  </rdf:Description>
                </dcterms:created>
              </rdf:Description>
            </rdf:RDF>
          </COPASI>
        </annotation>
      </parameter>
      <parameter metaid="COPASI38" id="filopodia_k2" name="filopodia_k2" value="0.8" constant="true">
        <annotation>
          <COPASI xmlns="http://www.copasi.org/static/sbml">
            <rdf:RDF xmlns:dcterms="http://purl.org/dc/terms/" xmlns:rdf="http://www.w3.org/1999/02/22-rdf-syntax-ns#">
              <rdf:Description rdf:about="#COPASI38">
                <dcterms:created>
                  <rdf:Description>
                    <dcterms:W3CDTF>2017-07-11T14:50:37Z</dcterms:W3CDTF>
                  </rdf:Description>
                </dcterms:created>
              </rdf:Description>
            </rdf:RDF>
          </COPASI>
        </annotation>
      </parameter>
      <parameter metaid="COPASI39" id="notch_transcription_a" name="notch_transcription_a" value="5" constant="true">
        <annotation>
          <COPASI xmlns="http://www.copasi.org/static/sbml">
            <rdf:RDF xmlns:dcterms="http://purl.org/dc/terms/" xmlns:rdf="http://www.w3.org/1999/02/22-rdf-syntax-ns#">
              <rdf:Description rdf:about="#COPASI39">
                <dcterms:created>
                  <rdf:Description>
                    <dcterms:W3CDTF>2017-12-22T13:50:19Z</dcterms:W3CDTF>
                  </rdf:Description>
                </dcterms:created>
              </rdf:Description>
            </rdf:RDF>
          </COPASI>
        </annotation>
      </parameter>
      <parameter id="notch_transcription_h" name="notch_transcription_h" value="2" constant="true"/>
      <parameter id="notch_transcription_M0" name="notch_transcription_M0" value="350" constant="true"/>
      <parameter metaid="COPASI40" id="k_proteindeg_dll4" name="k_proteindeg_dll4" value="0.725106" constant="true">
        <annotation>
          <COPASI xmlns="http://www.copasi.org/static/sbml">
            <rdf:RDF xmlns:dcterms="http://purl.org/dc/terms/" xmlns:rdf="http://www.w3.org/1999/02/22-rdf-syntax-ns#">
              <rdf:Description rdf:about="#COPASI40">
                <dcterms:created>
                  <rdf:Description>
                    <dcterms:W3CDTF>2017-12-22T13:49:01Z</dcterms:W3CDTF>
                  </rdf:Description>
                </dcterms:created>
              </rdf:Description>
            </rdf:RDF>
          </COPASI>
        </annotation>
      </parameter>
      <parameter id="k_proteindeg_mvegfr1" name="k_proteindeg_mvegfr1" value="0.481416" constant="true"/>
      <parameter id="k_proteindeg_notch" name="k_proteindeg_notch" value="0.515255" constant="true"/>
      <parameter metaid="COPASI41" id="k_proteindeg_svegfr1" name="k_proteindeg_svegfr1" value="0.65237" constant="true">
        <annotation>
          <COPASI xmlns="http://www.copasi.org/static/sbml">
            <rdf:RDF xmlns:dcterms="http://purl.org/dc/terms/" xmlns:rdf="http://www.w3.org/1999/02/22-rdf-syntax-ns#">
              <rdf:Description rdf:about="#COPASI41">
                <dcterms:created>
                  <rdf:Description>
                    <dcterms:W3CDTF>2017-12-22T13:49:05Z</dcterms:W3CDTF>
                  </rdf:Description>
                </dcterms:created>
              </rdf:Description>
            </rdf:RDF>
          </COPASI>
        </annotation>
      </parameter>
      <parameter metaid="COPASI42" id="k_proteindeg_vegfr2" name="k_proteindeg_vegfr2" value="0.244483" constant="true">
        <annotation>
          <COPASI xmlns="http://www.copasi.org/static/sbml">
            <rdf:RDF xmlns:dcterms="http://purl.org/dc/terms/" xmlns:rdf="http://www.w3.org/1999/02/22-rdf-syntax-ns#">
              <rdf:Description rdf:about="#COPASI42">
                <dcterms:created>
                  <rdf:Description>
                    <dcterms:W3CDTF>2017-12-22T13:49:13Z</dcterms:W3CDTF>
                  </rdf:Description>
                </dcterms:created>
              </rdf:Description>
            </rdf:RDF>
          </COPASI>
        </annotation>
      </parameter>
      <parameter id="knicddeg" name="knicddeg" value="0.48" constant="true"/>
      <parameter metaid="COPASI43" id="Vmax_transcription_dll4" name="Vmax_transcription_dll4" value="6" constant="true">
        <annotation>
          <COPASI xmlns="http://www.copasi.org/static/sbml">
            <rdf:RDF xmlns:dcterms="http://purl.org/dc/terms/" xmlns:rdf="http://www.w3.org/1999/02/22-rdf-syntax-ns#">
              <rdf:Description rdf:about="#COPASI43">
                <dcterms:created>
                  <rdf:Description>
                    <dcterms:W3CDTF>2017-12-22T13:50:26Z</dcterms:W3CDTF>
                  </rdf:Description>
                </dcterms:created>
              </rdf:Description>
            </rdf:RDF>
          </COPASI>
        </annotation>
      </parameter>
      <parameter id="Vmax_transcription_notch" name="Vmax_transcription_notch" value="2.5" constant="true"/>
      <parameter id="Vmax_transcription_vegfr1" name="Vmax_transcription_vegfr1" value="23" constant="true"/>
      <parameter id="Vmax_transcription_vegfr2" name="Vmax_transcription_vegfr2" value="2.83442" constant="true"/>
      <parameter id="Vmax_translation_dll4" name="Vmax_translation_dll4" value="80" constant="true"/>
      <parameter id="Vmax_translation_notch" name="Vmax_translation_notch" value="26" constant="true"/>
      <parameter id="Vmax_translation_mvegfr1" name="Vmax_translation_mvegfr1" value="24.3" constant="true"/>
      <parameter id="Vmax_translation_svegfr1" name="Vmax_translation_svegfr1" value="36.45" constant="true"/>
      <parameter id="Vmax_translation_vegfr2" name="Vmax_translation_vegfr2" value="38.791" constant="true"/>
      <parameter id="filopodia_k3" name="filopodia_k3" value="2" constant="true"/>
      <parameter id="filopodia_k4" name="filopodia_k4" value="300" constant="true"/>
      <parameter id="filopodia_k5" name="filopodia_k5" value="0.4" constant="true"/>
      <parameter id="k_vegfrXvegf_dissoc" name="k_vegfrXvegf_dissoc" value="0.4" constant="true"/>
      <parameter id="k_vegfr2a_inact" name="k_vegfr2a_inact" value="0.2" constant="true"/>
      <parameter id="filo_threshold" name="filo_threshold" value="250" constant="true"/>
      <parameter metaid="COPASI44" id="dll4_threshold" name="dll4_threshold" value="13" constant="true">
        <annotation>
          <COPASI xmlns="http://www.copasi.org/static/sbml">
            <rdf:RDF xmlns:dcterms="http://purl.org/dc/terms/" xmlns:rdf="http://www.w3.org/1999/02/22-rdf-syntax-ns#">
              <rdf:Description rdf:about="#COPASI44">
                <dcterms:created>
                  <rdf:Description>
                    <dcterms:W3CDTF>2017-12-22T13:59:14Z</dcterms:W3CDTF>
                  </rdf:Description>
                </dcterms:created>
              </rdf:Description>
            </rdf:RDF>
          </COPASI>
        </annotation>
      </parameter>
      <parameter id="k_proteindeg_vegfr2a" name="k_proteindeg_vegfr2a" value="0.1" constant="true"/>
    </listOfParameters>
    <listOfRules>
      <assignmentRule variable="tip">
        <math xmlns="http://www.w3.org/1998/Math/MathML">
          <piecewise>
            <piece>
              <cn> 1 </cn>
              <apply>
                <and/>
                <apply>
                  <and/>
                  <apply>
                    <gt/>
                    <ci> vegfr2_mRNA </ci>
                    <ci> vegfr1_mRNA </ci>
                  </apply>
                  <apply>
                    <gt/>
                    <ci> filopodia </ci>
                    <ci> filo_threshold </ci>
                  </apply>
                </apply>
                <apply>
                  <gt/>
                  <ci> dll4_mRNA </ci>
                  <ci> dll4_threshold </ci>
                </apply>
              </apply>
            </piece>
            <otherwise>
              <cn> 0 </cn>
            </otherwise>
          </piecewise>
        </math>
      </assignmentRule>
      <assignmentRule variable="vegfr2aa">
        <math xmlns="http://www.w3.org/1998/Math/MathML">
          <apply>
            <plus/>
            <ci> vegfr2a </ci>
            <ci> vegfr2bound </ci>
          </apply>
        </math>
      </assignmentRule>
    </listOfRules>
    <listOfReactions>
      <reaction metaid="COPASI45" id="deltanotch_transActivation" name="deltanotch_transActivation" reversible="false">
        <notes>
          <body xmlns="http://www.w3.org/1999/xhtml">
            <pre>SUMMARY

Literature:

own parameterization:


Summary:</pre>
          </body>
        </notes>
        <annotation>
          <COPASI xmlns="http://www.copasi.org/static/sbml">
            <rdf:RDF xmlns:dcterms="http://purl.org/dc/terms/" xmlns:rdf="http://www.w3.org/1999/02/22-rdf-syntax-ns#">
              <rdf:Description rdf:about="#COPASI45">
                <dcterms:created>
                  <rdf:Description>
                    <dcterms:W3CDTF>2017-07-10T12:16:21Z</dcterms:W3CDTF>
                  </rdf:Description>
                </dcterms:created>
              </rdf:Description>
            </rdf:RDF>
          </COPASI>
        </annotation>
        <listOfReactants>
          <speciesReference species="dll4_extra" stoichiometry="1"/>
          <speciesReference species="notch" stoichiometry="1"/>
        </listOfReactants>
        <listOfProducts>
          <speciesReference species="nicd" stoichiometry="1"/>
        </listOfProducts>
        <kineticLaw>
          <math xmlns="http://www.w3.org/1998/Math/MathML">
            <apply>
              <times/>
              <ci> compartment </ci>
              <ci> kt </ci>
              <ci> dll4_extra </ci>
              <ci> notch </ci>
            </apply>
          </math>
        </kineticLaw>
      </reaction>
      <reaction metaid="COPASI46" id="vegfr1mRNA_transcription" name="vegfr1mRNA_transcription" reversible="false">
        <notes>
          <body xmlns="http://www.w3.org/1999/xhtml">
            <pre>SUMMARY

Literature:

own parameterization:


Summary:</pre>
          </body>
        </notes>
        <annotation>
          <COPASI xmlns="http://www.copasi.org/static/sbml">
            <rdf:RDF xmlns:dcterms="http://purl.org/dc/terms/" xmlns:rdf="http://www.w3.org/1999/02/22-rdf-syntax-ns#">
              <rdf:Description rdf:about="#COPASI46">
                <dcterms:created>
                  <rdf:Description>
                    <dcterms:W3CDTF>2017-07-10T12:18:05Z</dcterms:W3CDTF>
                  </rdf:Description>
                </dcterms:created>
              </rdf:Description>
            </rdf:RDF>
          </COPASI>
        </annotation>
        <listOfProducts>
          <speciesReference species="vegfr1_mRNA" stoichiometry="1"/>
        </listOfProducts>
        <listOfModifiers>
          <modifierSpeciesReference species="nicd"/>
        </listOfModifiers>
        <kineticLaw>
          <math xmlns="http://www.w3.org/1998/Math/MathML">
            <apply>
              <times/>
              <ci> compartment </ci>
              <apply>
                <ci> transcription_pos_1 </ci>
                <ci> Vmax_transcription_vegfr1 </ci>
                <ci> nicd </ci>
                <ci> vegfr1_transcription_M0 </ci>
                <ci> vegfr1_transcription_a </ci>
                <ci> vegfr1_transcription_h </ci>
              </apply>
            </apply>
          </math>
        </kineticLaw>
      </reaction>
      <reaction metaid="COPASI47" id="vegfr1mRNA_degradation" name="vegfr1mRNA_degradation" reversible="false">
        <notes>
          <body xmlns="http://www.w3.org/1999/xhtml">
            <pre>SUMMARY

Literature:

own parameterization:


Summary:</pre>
          </body>
        </notes>
        <annotation>
          <COPASI xmlns="http://www.copasi.org/static/sbml">
            <rdf:RDF xmlns:dcterms="http://purl.org/dc/terms/" xmlns:rdf="http://www.w3.org/1999/02/22-rdf-syntax-ns#">
              <rdf:Description rdf:about="#COPASI47">
                <dcterms:created>
                  <rdf:Description>
                    <dcterms:W3CDTF>2017-07-10T12:17:59Z</dcterms:W3CDTF>
                  </rdf:Description>
                </dcterms:created>
              </rdf:Description>
            </rdf:RDF>
          </COPASI>
        </annotation>
        <listOfReactants>
          <speciesReference species="vegfr1_mRNA" stoichiometry="1"/>
        </listOfReactants>
        <kineticLaw>
          <math xmlns="http://www.w3.org/1998/Math/MathML">
            <apply>
              <times/>
              <ci> compartment </ci>
              <ci> k_mRNAdegradation </ci>
              <ci> vegfr1_mRNA </ci>
            </apply>
          </math>
        </kineticLaw>
      </reaction>
      <reaction metaid="COPASI48" id="mvegfr1_translation" name="mvegfr1_translation" reversible="false">
        <notes>
          <body xmlns="http://www.w3.org/1999/xhtml">
            <pre>SUMMARY

Literature:

own parameterization:


Summary:</pre>
          </body>
        </notes>
        <annotation>
          <COPASI xmlns="http://www.copasi.org/static/sbml">
            <rdf:RDF xmlns:dcterms="http://purl.org/dc/terms/" xmlns:rdf="http://www.w3.org/1999/02/22-rdf-syntax-ns#">
              <rdf:Description rdf:about="#COPASI48">
                <dcterms:created>
                  <rdf:Description>
                    <dcterms:W3CDTF>2017-07-10T12:15:33Z</dcterms:W3CDTF>
                  </rdf:Description>
                </dcterms:created>
              </rdf:Description>
            </rdf:RDF>
          </COPASI>
        </annotation>
        <listOfProducts>
          <speciesReference species="mvegfr1" stoichiometry="1"/>
        </listOfProducts>
        <listOfModifiers>
          <modifierSpeciesReference species="vegfr1_mRNA"/>
        </listOfModifiers>
        <kineticLaw>
          <math xmlns="http://www.w3.org/1998/Math/MathML">
            <apply>
              <times/>
              <ci> compartment </ci>
              <apply>
                <ci> Rate_Law_for_translation_2_1 </ci>
                <ci> Vmax_translation_mvegfr1 </ci>
                <ci> vegfr1_mRNA </ci>
              </apply>
            </apply>
          </math>
        </kineticLaw>
      </reaction>
      <reaction metaid="COPASI49" id="svegfr1_translation" name="svegfr1_translation" reversible="false">
        <notes>
          <body xmlns="http://www.w3.org/1999/xhtml">
            <pre>SUMMARY

Literature:

own parameterization:


Summary:</pre>
          </body>
        </notes>
        <annotation>
          <COPASI xmlns="http://www.copasi.org/static/sbml">
            <rdf:RDF xmlns:dcterms="http://purl.org/dc/terms/" xmlns:rdf="http://www.w3.org/1999/02/22-rdf-syntax-ns#">
              <rdf:Description rdf:about="#COPASI49">
                <dcterms:created>
                  <rdf:Description>
                    <dcterms:W3CDTF>2017-07-10T12:17:49Z</dcterms:W3CDTF>
                  </rdf:Description>
                </dcterms:created>
              </rdf:Description>
            </rdf:RDF>
          </COPASI>
        </annotation>
        <listOfProducts>
          <speciesReference species="svegfr1" stoichiometry="1"/>
        </listOfProducts>
        <listOfModifiers>
          <modifierSpeciesReference species="vegfr1_mRNA"/>
        </listOfModifiers>
        <kineticLaw>
          <math xmlns="http://www.w3.org/1998/Math/MathML">
            <apply>
              <times/>
              <ci> compartment </ci>
              <apply>
                <ci> Rate_Law_for_translation_2_2 </ci>
                <ci> Vmax_translation_svegfr1 </ci>
                <ci> vegfr1_mRNA </ci>
              </apply>
            </apply>
          </math>
        </kineticLaw>
      </reaction>
      <reaction metaid="COPASI50" id="svegfr1_secretion" name="svegfr1_secretion" reversible="false">
        <notes>
          <body xmlns="http://www.w3.org/1999/xhtml">
            <pre>SUMMARY

Literature:

own parameterization:


Summary:</pre>
          </body>
        </notes>
        <annotation>
          <COPASI xmlns="http://www.copasi.org/static/sbml">
            <rdf:RDF xmlns:dcterms="http://purl.org/dc/terms/" xmlns:rdf="http://www.w3.org/1999/02/22-rdf-syntax-ns#">
              <rdf:Description rdf:about="#COPASI50">
                <dcterms:created>
                  <rdf:Description>
                    <dcterms:W3CDTF>2017-07-10T12:17:24Z</dcterms:W3CDTF>
                  </rdf:Description>
                </dcterms:created>
              </rdf:Description>
            </rdf:RDF>
          </COPASI>
        </annotation>
        <listOfReactants>
          <speciesReference species="svegfr1" stoichiometry="1"/>
        </listOfReactants>
        <kineticLaw>
          <math xmlns="http://www.w3.org/1998/Math/MathML">
            <apply>
              <times/>
              <ci> compartment </ci>
              <ci> k_svegfr1_secretion </ci>
              <ci> svegfr1 </ci>
            </apply>
          </math>
        </kineticLaw>
      </reaction>
      <reaction metaid="COPASI51" id="svegfr1_degradation" name="svegfr1_degradation" reversible="false">
        <notes>
          <body xmlns="http://www.w3.org/1999/xhtml">
            <pre>SUMMARY

Literature:

own parameterization:


Summary:</pre>
          </body>
        </notes>
        <annotation>
          <COPASI xmlns="http://www.copasi.org/static/sbml">
            <rdf:RDF xmlns:dcterms="http://purl.org/dc/terms/" xmlns:rdf="http://www.w3.org/1999/02/22-rdf-syntax-ns#">
              <rdf:Description rdf:about="#COPASI51">
                <dcterms:created>
                  <rdf:Description>
                    <dcterms:W3CDTF>2017-07-10T12:17:18Z</dcterms:W3CDTF>
                  </rdf:Description>
                </dcterms:created>
              </rdf:Description>
            </rdf:RDF>
          </COPASI>
        </annotation>
        <listOfReactants>
          <speciesReference species="svegfr1" stoichiometry="1"/>
        </listOfReactants>
        <kineticLaw>
          <math xmlns="http://www.w3.org/1998/Math/MathML">
            <apply>
              <times/>
              <ci> compartment </ci>
              <ci> k_proteindeg_svegfr1 </ci>
              <ci> svegfr1 </ci>
            </apply>
          </math>
        </kineticLaw>
      </reaction>
      <reaction metaid="COPASI52" id="mvegfr1_degradation" name="mvegfr1_degradation" reversible="false">
        <notes>
          <body xmlns="http://www.w3.org/1999/xhtml">
            <pre>SUMMARY

Literature:

own parameterization:


Summary:</pre>
          </body>
        </notes>
        <annotation>
          <COPASI xmlns="http://www.copasi.org/static/sbml">
            <rdf:RDF xmlns:dcterms="http://purl.org/dc/terms/" xmlns:rdf="http://www.w3.org/1999/02/22-rdf-syntax-ns#">
              <rdf:Description rdf:about="#COPASI52">
                <dcterms:created>
                  <rdf:Description>
                    <dcterms:W3CDTF>2017-07-10T12:15:30Z</dcterms:W3CDTF>
                  </rdf:Description>
                </dcterms:created>
              </rdf:Description>
            </rdf:RDF>
          </COPASI>
        </annotation>
        <listOfReactants>
          <speciesReference species="mvegfr1" stoichiometry="1"/>
        </listOfReactants>
        <kineticLaw>
          <math xmlns="http://www.w3.org/1998/Math/MathML">
            <apply>
              <times/>
              <ci> compartment </ci>
              <ci> k_proteindeg_mvegfr1 </ci>
              <ci> mvegfr1 </ci>
            </apply>
          </math>
        </kineticLaw>
      </reaction>
      <reaction metaid="COPASI53" id="mvegfr1_vegfbinding" name="mvegfr1_vegfbinding" reversible="false">
        <notes>
          <body xmlns="http://www.w3.org/1999/xhtml">
            <pre>SUMMARY

Literature:

own parameterization:


Summary:</pre>
          </body>
        </notes>
        <annotation>
          <COPASI xmlns="http://www.copasi.org/static/sbml">
            <rdf:RDF xmlns:dcterms="http://purl.org/dc/terms/" xmlns:rdf="http://www.w3.org/1999/02/22-rdf-syntax-ns#">
              <rdf:Description rdf:about="#COPASI53">
                <dcterms:created>
                  <rdf:Description>
                    <dcterms:W3CDTF>2017-07-10T12:15:49Z</dcterms:W3CDTF>
                  </rdf:Description>
                </dcterms:created>
              </rdf:Description>
            </rdf:RDF>
          </COPASI>
        </annotation>
        <listOfReactants>
          <speciesReference species="mvegfr1" stoichiometry="1"/>
          <speciesReference species="vegf_extra" stoichiometry="1"/>
        </listOfReactants>
        <listOfProducts>
          <speciesReference species="mvegfr1bound" stoichiometry="1"/>
        </listOfProducts>
        <kineticLaw>
          <math xmlns="http://www.w3.org/1998/Math/MathML">
            <apply>
              <times/>
              <ci> compartment </ci>
              <ci> k_vegfr1vegf_binfding </ci>
              <ci> mvegfr1 </ci>
              <ci> vegf_extra </ci>
            </apply>
          </math>
        </kineticLaw>
      </reaction>
      <reaction metaid="COPASI54" id="vegfr2mRNA_transcription" name="vegfr2mRNA_transcription" reversible="false">
        <notes>
          <body xmlns="http://www.w3.org/1999/xhtml">
            <pre>SUMMARY

Literature:

own parameterization:


Summary:</pre>
          </body>
        </notes>
        <annotation>
          <COPASI xmlns="http://www.copasi.org/static/sbml">
            <rdf:RDF xmlns:dcterms="http://purl.org/dc/terms/" xmlns:rdf="http://www.w3.org/1999/02/22-rdf-syntax-ns#">
              <rdf:Description rdf:about="#COPASI54">
                <dcterms:created>
                  <rdf:Description>
                    <dcterms:W3CDTF>2017-07-10T12:21:20Z</dcterms:W3CDTF>
                  </rdf:Description>
                </dcterms:created>
              </rdf:Description>
            </rdf:RDF>
          </COPASI>
        </annotation>
        <listOfProducts>
          <speciesReference species="vegfr2_mRNA" stoichiometry="1"/>
        </listOfProducts>
        <listOfModifiers>
          <modifierSpeciesReference species="nicd"/>
        </listOfModifiers>
        <kineticLaw>
          <math xmlns="http://www.w3.org/1998/Math/MathML">
            <apply>
              <times/>
              <ci> compartment </ci>
              <apply>
                <ci> transcription_neg_1 </ci>
                <ci> Vmax_transcription_vegfr2 </ci>
                <ci> nicd </ci>
                <ci> vegfr2_transcription_M0 </ci>
                <ci> vegfr2_transcription_a </ci>
                <ci> vegfr2_transcription_h </ci>
              </apply>
            </apply>
          </math>
        </kineticLaw>
      </reaction>
      <reaction metaid="COPASI55" id="vegfr2mRNA_degradation" name="vegfr2mRNA_degradation" reversible="false">
        <notes>
          <body xmlns="http://www.w3.org/1999/xhtml">
            <pre>SUMMARY

Literature:

own parameterization:


Summary:</pre>
          </body>
        </notes>
        <annotation>
          <COPASI xmlns="http://www.copasi.org/static/sbml">
            <rdf:RDF xmlns:dcterms="http://purl.org/dc/terms/" xmlns:rdf="http://www.w3.org/1999/02/22-rdf-syntax-ns#">
              <rdf:Description rdf:about="#COPASI55">
                <dcterms:created>
                  <rdf:Description>
                    <dcterms:W3CDTF>2017-07-10T12:21:16Z</dcterms:W3CDTF>
                  </rdf:Description>
                </dcterms:created>
              </rdf:Description>
            </rdf:RDF>
          </COPASI>
        </annotation>
        <listOfReactants>
          <speciesReference species="vegfr2_mRNA" stoichiometry="1"/>
        </listOfReactants>
        <kineticLaw>
          <math xmlns="http://www.w3.org/1998/Math/MathML">
            <apply>
              <times/>
              <ci> compartment </ci>
              <ci> k_mRNAdegradation </ci>
              <ci> vegfr2_mRNA </ci>
            </apply>
          </math>
        </kineticLaw>
      </reaction>
      <reaction metaid="COPASI56" id="vegfr2_translation" name="vegfr2_translation" reversible="false">
        <notes>
          <body xmlns="http://www.w3.org/1999/xhtml">
            <pre>SUMMARY

Literature:

own parameterization:


Summary:</pre>
          </body>
        </notes>
        <annotation>
          <COPASI xmlns="http://www.copasi.org/static/sbml">
            <rdf:RDF xmlns:dcterms="http://purl.org/dc/terms/" xmlns:rdf="http://www.w3.org/1999/02/22-rdf-syntax-ns#">
              <rdf:Description rdf:about="#COPASI56">
                <dcterms:created>
                  <rdf:Description>
                    <dcterms:W3CDTF>2017-07-10T12:20:31Z</dcterms:W3CDTF>
                  </rdf:Description>
                </dcterms:created>
              </rdf:Description>
            </rdf:RDF>
          </COPASI>
        </annotation>
        <listOfProducts>
          <speciesReference species="vegfr2" stoichiometry="1"/>
        </listOfProducts>
        <listOfModifiers>
          <modifierSpeciesReference species="vegfr2_mRNA"/>
        </listOfModifiers>
        <kineticLaw>
          <math xmlns="http://www.w3.org/1998/Math/MathML">
            <apply>
              <times/>
              <ci> compartment </ci>
              <apply>
                <ci> Rate_Law_for_translation_2_3 </ci>
                <ci> Vmax_translation_vegfr2 </ci>
                <ci> vegfr2_mRNA </ci>
              </apply>
            </apply>
          </math>
        </kineticLaw>
      </reaction>
      <reaction metaid="COPASI57" id="vegfr2_degradation" name="vegfr2_degradation" reversible="false">
        <notes>
          <body xmlns="http://www.w3.org/1999/xhtml">
            <pre>SUMMARY

Literature:

own parameterization:


Summary:</pre>
          </body>
        </notes>
        <annotation>
          <COPASI xmlns="http://www.copasi.org/static/sbml">
            <rdf:RDF xmlns:dcterms="http://purl.org/dc/terms/" xmlns:rdf="http://www.w3.org/1999/02/22-rdf-syntax-ns#">
              <rdf:Description rdf:about="#COPASI57">
                <dcterms:created>
                  <rdf:Description>
                    <dcterms:W3CDTF>2017-07-10T12:20:27Z</dcterms:W3CDTF>
                  </rdf:Description>
                </dcterms:created>
              </rdf:Description>
            </rdf:RDF>
          </COPASI>
        </annotation>
        <listOfReactants>
          <speciesReference species="vegfr2" stoichiometry="1"/>
        </listOfReactants>
        <kineticLaw>
          <math xmlns="http://www.w3.org/1998/Math/MathML">
            <apply>
              <times/>
              <ci> compartment </ci>
              <ci> k_proteindeg_vegfr2 </ci>
              <ci> vegfr2 </ci>
            </apply>
          </math>
        </kineticLaw>
      </reaction>
      <reaction metaid="COPASI58" id="vegfr2_VEGFbinding" name="vegfr2_VEGFbinding" reversible="false">
        <notes>
          <body xmlns="http://www.w3.org/1999/xhtml">
            <pre>SUMMARY

Literature:

own parameterization:


Summary:</pre>
          </body>
        </notes>
        <annotation>
          <COPASI xmlns="http://www.copasi.org/static/sbml">
            <rdf:RDF xmlns:dcterms="http://purl.org/dc/terms/" xmlns:rdf="http://www.w3.org/1999/02/22-rdf-syntax-ns#">
              <rdf:Description rdf:about="#COPASI58">
                <dcterms:created>
                  <rdf:Description>
                    <dcterms:W3CDTF>2017-07-10T11:40:40Z</dcterms:W3CDTF>
                  </rdf:Description>
                </dcterms:created>
              </rdf:Description>
            </rdf:RDF>
          </COPASI>
        </annotation>
        <listOfReactants>
          <speciesReference species="vegfr2" stoichiometry="1"/>
          <speciesReference species="vegf_extra" stoichiometry="1"/>
        </listOfReactants>
        <listOfProducts>
          <speciesReference species="vegfr2bound" stoichiometry="1"/>
        </listOfProducts>
        <kineticLaw>
          <math xmlns="http://www.w3.org/1998/Math/MathML">
            <apply>
              <times/>
              <ci> compartment </ci>
              <ci> k_vegfr2vegf_binding </ci>
              <ci> vegfr2 </ci>
              <ci> vegf_extra </ci>
            </apply>
          </math>
        </kineticLaw>
      </reaction>
      <reaction metaid="COPASI59" id="vegfr2a_degradation" name="vegfr2a_degradation" reversible="false">
        <notes>
          <body xmlns="http://www.w3.org/1999/xhtml">
            <pre>SUMMARY

Literature:

own parameterization:


Summary:</pre>
          </body>
        </notes>
        <annotation>
          <COPASI xmlns="http://www.copasi.org/static/sbml">
            <rdf:RDF xmlns:dcterms="http://purl.org/dc/terms/" xmlns:rdf="http://www.w3.org/1999/02/22-rdf-syntax-ns#">
              <rdf:Description rdf:about="#COPASI59">
                <dcterms:created>
                  <rdf:Description>
                    <dcterms:W3CDTF>2017-07-10T12:21:12Z</dcterms:W3CDTF>
                  </rdf:Description>
                </dcterms:created>
              </rdf:Description>
            </rdf:RDF>
          </COPASI>
        </annotation>
        <listOfReactants>
          <speciesReference species="vegfr2a" stoichiometry="1"/>
        </listOfReactants>
        <kineticLaw>
          <math xmlns="http://www.w3.org/1998/Math/MathML">
            <apply>
              <times/>
              <ci> compartment </ci>
              <ci> k_proteindeg_vegfr2a </ci>
              <ci> vegfr2a </ci>
            </apply>
          </math>
        </kineticLaw>
      </reaction>
      <reaction metaid="COPASI60" id="dll4mRNA_transcription" name="dll4mRNA_transcription" reversible="false">
        <notes>
          <body xmlns="http://www.w3.org/1999/xhtml">
            <pre>dll4 transcription reaction

Literature:
* Liu et al., Mol Cell Biol 2003: dll4 and notch transcriptional activation at 0, 10 ng/ml of VEGF stimulation is 0ish, at 100 and 200 ng/ml nearly indistinguishable at ~100%

own parameterization:


Summary:</pre>
          </body>
        </notes>
        <annotation>
          <COPASI xmlns="http://www.copasi.org/static/sbml">
            <rdf:RDF xmlns:dcterms="http://purl.org/dc/terms/" xmlns:rdf="http://www.w3.org/1999/02/22-rdf-syntax-ns#">
              <rdf:Description rdf:about="#COPASI60">
                <dcterms:created>
                  <rdf:Description>
                    <dcterms:W3CDTF>2017-07-10T12:00:26Z</dcterms:W3CDTF>
                  </rdf:Description>
                </dcterms:created>
              </rdf:Description>
            </rdf:RDF>
          </COPASI>
        </annotation>
        <listOfProducts>
          <speciesReference species="dll4_mRNA" stoichiometry="1"/>
        </listOfProducts>
        <listOfModifiers>
          <modifierSpeciesReference species="vegfr2aa"/>
        </listOfModifiers>
        <kineticLaw>
          <math xmlns="http://www.w3.org/1998/Math/MathML">
            <apply>
              <times/>
              <ci> compartment </ci>
              <apply>
                <ci> transcription_pos_2 </ci>
                <ci> Vmax_transcription_dll4 </ci>
                <ci> dll4_transcription_M0 </ci>
                <ci> dll4_transcription_a </ci>
                <ci> dll4_transcription_h </ci>
                <ci> vegfr2aa </ci>
              </apply>
            </apply>
          </math>
        </kineticLaw>
      </reaction>
      <reaction metaid="COPASI61" id="dll4mRNA_degradation" name="dll4mRNA_degradation" reversible="false">
        <notes>
          <body xmlns="http://www.w3.org/1999/xhtml">
            <pre>SUMMARY

Literature:

own parameterization:


Summary:</pre>
          </body>
        </notes>
        <annotation>
          <COPASI xmlns="http://www.copasi.org/static/sbml">
            <rdf:RDF xmlns:dcterms="http://purl.org/dc/terms/" xmlns:rdf="http://www.w3.org/1999/02/22-rdf-syntax-ns#">
              <rdf:Description rdf:about="#COPASI61">
                <dcterms:created>
                  <rdf:Description>
                    <dcterms:W3CDTF>2017-07-10T12:00:05Z</dcterms:W3CDTF>
                  </rdf:Description>
                </dcterms:created>
              </rdf:Description>
            </rdf:RDF>
          </COPASI>
        </annotation>
        <listOfReactants>
          <speciesReference species="dll4_mRNA" stoichiometry="1"/>
        </listOfReactants>
        <kineticLaw>
          <math xmlns="http://www.w3.org/1998/Math/MathML">
            <apply>
              <times/>
              <ci> compartment </ci>
              <ci> k_mRNAdegradation </ci>
              <ci> dll4_mRNA </ci>
            </apply>
          </math>
        </kineticLaw>
      </reaction>
      <reaction metaid="COPASI62" id="dll4_translation" name="dll4_translation" reversible="false">
        <notes>
          <body xmlns="http://www.w3.org/1999/xhtml">
            <pre>translation of dll4

Literature:
Sprinzak et al. and Boareto have a bD = dll4 production rate, analogous to the notch production rate and set both to arbitrary values. Lateral inihibion works best when they strongly differ.

own parameterization:


Summary:</pre>
          </body>
        </notes>
        <annotation>
          <COPASI xmlns="http://www.copasi.org/static/sbml">
            <rdf:RDF xmlns:dcterms="http://purl.org/dc/terms/" xmlns:rdf="http://www.w3.org/1999/02/22-rdf-syntax-ns#">
              <rdf:Description rdf:about="#COPASI62">
                <dcterms:created>
                  <rdf:Description>
                    <dcterms:W3CDTF>2017-07-10T11:48:43Z</dcterms:W3CDTF>
                  </rdf:Description>
                </dcterms:created>
              </rdf:Description>
            </rdf:RDF>
          </COPASI>
        </annotation>
        <listOfProducts>
          <speciesReference species="dll4" stoichiometry="1"/>
        </listOfProducts>
        <listOfModifiers>
          <modifierSpeciesReference species="dll4_mRNA"/>
        </listOfModifiers>
        <kineticLaw>
          <math xmlns="http://www.w3.org/1998/Math/MathML">
            <apply>
              <times/>
              <ci> compartment </ci>
              <apply>
                <ci> Rate_Law_for_translation_2_4 </ci>
                <ci> Vmax_translation_dll4 </ci>
                <ci> dll4_mRNA </ci>
              </apply>
            </apply>
          </math>
        </kineticLaw>
      </reaction>
      <reaction metaid="COPASI63" id="dll4_degradation" name="dll4_degradation" reversible="false">
        <notes>
          <body xmlns="http://www.w3.org/1999/xhtml">
            <pre>SUMMARY

Literature:

own parameterization:


Summary:</pre>
          </body>
        </notes>
        <annotation>
          <COPASI xmlns="http://www.copasi.org/static/sbml">
            <rdf:RDF xmlns:dcterms="http://purl.org/dc/terms/" xmlns:rdf="http://www.w3.org/1999/02/22-rdf-syntax-ns#">
              <rdf:Description rdf:about="#COPASI63">
                <dcterms:created>
                  <rdf:Description>
                    <dcterms:W3CDTF>2017-07-10T11:43:06Z</dcterms:W3CDTF>
                  </rdf:Description>
                </dcterms:created>
              </rdf:Description>
            </rdf:RDF>
          </COPASI>
        </annotation>
        <listOfReactants>
          <speciesReference species="dll4" stoichiometry="1"/>
        </listOfReactants>
        <kineticLaw>
          <math xmlns="http://www.w3.org/1998/Math/MathML">
            <apply>
              <times/>
              <ci> compartment </ci>
              <ci> k_proteindeg_dll4 </ci>
              <ci> dll4 </ci>
            </apply>
          </math>
        </kineticLaw>
      </reaction>
      <reaction metaid="COPASI64" id="dll4_transActivationTerm" name="dll4_transActivationTerm" reversible="false">
        <notes>
          <body xmlns="http://www.w3.org/1999/xhtml">
            <pre>SUMMARY

Literature:

own parameterization:


Summary:</pre>
          </body>
        </notes>
        <annotation>
          <COPASI xmlns="http://www.copasi.org/static/sbml">
            <rdf:RDF xmlns:dcterms="http://purl.org/dc/terms/" xmlns:rdf="http://www.w3.org/1999/02/22-rdf-syntax-ns#">
              <rdf:Description rdf:about="#COPASI64">
                <dcterms:created>
                  <rdf:Description>
                    <dcterms:W3CDTF>2017-07-10T11:43:28Z</dcterms:W3CDTF>
                  </rdf:Description>
                </dcterms:created>
              </rdf:Description>
            </rdf:RDF>
          </COPASI>
        </annotation>
        <listOfReactants>
          <speciesReference species="dll4" stoichiometry="1"/>
          <speciesReference species="notch_extra" stoichiometry="1"/>
        </listOfReactants>
        <kineticLaw>
          <math xmlns="http://www.w3.org/1998/Math/MathML">
            <apply>
              <times/>
              <ci> compartment </ci>
              <ci> kt </ci>
              <ci> dll4 </ci>
              <ci> notch_extra </ci>
            </apply>
          </math>
        </kineticLaw>
      </reaction>
      <reaction metaid="COPASI65" id="deltanotch_cisInhibition" name="deltanotch_cisInhibition" reversible="false">
        <notes>
          <body xmlns="http://www.w3.org/1999/xhtml">
            <pre>SUMMARY

Literature:

own parameterization:


Summary:</pre>
          </body>
        </notes>
        <annotation>
          <COPASI xmlns="http://www.copasi.org/static/sbml">
            <rdf:RDF xmlns:dcterms="http://purl.org/dc/terms/" xmlns:rdf="http://www.w3.org/1999/02/22-rdf-syntax-ns#">
              <rdf:Description rdf:about="#COPASI65">
                <dcterms:created>
                  <rdf:Description>
                    <dcterms:W3CDTF>2017-07-10T11:47:41Z</dcterms:W3CDTF>
                  </rdf:Description>
                </dcterms:created>
              </rdf:Description>
            </rdf:RDF>
          </COPASI>
        </annotation>
        <listOfReactants>
          <speciesReference species="dll4" stoichiometry="1"/>
          <speciesReference species="notch" stoichiometry="1"/>
        </listOfReactants>
        <kineticLaw>
          <math xmlns="http://www.w3.org/1998/Math/MathML">
            <apply>
              <times/>
              <ci> compartment </ci>
              <ci> kc </ci>
              <ci> dll4 </ci>
              <ci> notch </ci>
            </apply>
          </math>
        </kineticLaw>
      </reaction>
      <reaction metaid="COPASI66" id="notchmRNA_transcription" name="notchmRNA_transcription" reversible="false">
        <notes>
          <body xmlns="http://www.w3.org/1999/xhtml">
            <pre>SUMMARY

Literature:

own parameterization:


Summary:</pre>
          </body>
        </notes>
        <annotation>
          <COPASI xmlns="http://www.copasi.org/static/sbml">
            <rdf:RDF xmlns:dcterms="http://purl.org/dc/terms/" xmlns:rdf="http://www.w3.org/1999/02/22-rdf-syntax-ns#">
              <rdf:Description rdf:about="#COPASI66">
                <dcterms:created>
                  <rdf:Description>
                    <dcterms:W3CDTF>2017-07-10T13:37:33Z</dcterms:W3CDTF>
                  </rdf:Description>
                </dcterms:created>
              </rdf:Description>
            </rdf:RDF>
          </COPASI>
        </annotation>
        <listOfProducts>
          <speciesReference species="notch_mRNA" stoichiometry="1"/>
        </listOfProducts>
        <listOfModifiers>
          <modifierSpeciesReference species="nicd"/>
        </listOfModifiers>
        <kineticLaw>
          <math xmlns="http://www.w3.org/1998/Math/MathML">
            <apply>
              <times/>
              <ci> compartment </ci>
              <apply>
                <ci> transcription_pos_3 </ci>
                <ci> Vmax_transcription_notch </ci>
                <ci> nicd </ci>
                <ci> notch_transcription_M0 </ci>
                <ci> notch_transcription_a </ci>
                <ci> notch_transcription_h </ci>
              </apply>
            </apply>
          </math>
        </kineticLaw>
      </reaction>
      <reaction metaid="COPASI67" id="notchmRNA_degradation" name="notchmRNA_degradation" reversible="false">
        <notes>
          <body xmlns="http://www.w3.org/1999/xhtml">
            <pre>SUMMARY

Literature:

own parameterization:


Summary:</pre>
          </body>
        </notes>
        <annotation>
          <COPASI xmlns="http://www.copasi.org/static/sbml">
            <rdf:RDF xmlns:dcterms="http://purl.org/dc/terms/" xmlns:rdf="http://www.w3.org/1999/02/22-rdf-syntax-ns#">
              <rdf:Description rdf:about="#COPASI67">
                <dcterms:created>
                  <rdf:Description>
                    <dcterms:W3CDTF>2017-07-10T13:37:51Z</dcterms:W3CDTF>
                  </rdf:Description>
                </dcterms:created>
              </rdf:Description>
            </rdf:RDF>
          </COPASI>
        </annotation>
        <listOfReactants>
          <speciesReference species="notch_mRNA" stoichiometry="1"/>
        </listOfReactants>
        <kineticLaw>
          <math xmlns="http://www.w3.org/1998/Math/MathML">
            <apply>
              <times/>
              <ci> compartment </ci>
              <ci> k_mRNAdegradation </ci>
              <ci> notch_mRNA </ci>
            </apply>
          </math>
        </kineticLaw>
      </reaction>
      <reaction metaid="COPASI68" id="notch_translation" name="notch_translation" reversible="false">
        <notes>
          <body xmlns="http://www.w3.org/1999/xhtml">
            <pre>SUMMARY

Literature:
* sprinzak et al., PLoS comp biol 2011 have a parameter bN = notch production rate, from 20-100 RFU/h. Seems arbitrary and units are arbitrary.

own parameterization:


Summary:</pre>
          </body>
        </notes>
        <annotation>
          <COPASI xmlns="http://www.copasi.org/static/sbml">
            <rdf:RDF xmlns:dcterms="http://purl.org/dc/terms/" xmlns:rdf="http://www.w3.org/1999/02/22-rdf-syntax-ns#">
              <rdf:Description rdf:about="#COPASI68">
                <dcterms:created>
                  <rdf:Description>
                    <dcterms:W3CDTF>2017-07-10T13:38:00Z</dcterms:W3CDTF>
                  </rdf:Description>
                </dcterms:created>
              </rdf:Description>
            </rdf:RDF>
          </COPASI>
        </annotation>
        <listOfProducts>
          <speciesReference species="notch" stoichiometry="1"/>
        </listOfProducts>
        <listOfModifiers>
          <modifierSpeciesReference species="notch_mRNA"/>
        </listOfModifiers>
        <kineticLaw>
          <math xmlns="http://www.w3.org/1998/Math/MathML">
            <apply>
              <times/>
              <ci> compartment </ci>
              <apply>
                <ci> Rate_Law_for_translation_2_5 </ci>
                <ci> Vmax_translation_notch </ci>
                <ci> notch_mRNA </ci>
              </apply>
            </apply>
          </math>
        </kineticLaw>
      </reaction>
      <reaction metaid="COPASI69" id="notch_degradation" name="notch_degradation" reversible="false">
        <notes>
          <body xmlns="http://www.w3.org/1999/xhtml">
            <pre>SUMMARY

Literature:

own parameterization:


Summary:</pre>
          </body>
        </notes>
        <annotation>
          <COPASI xmlns="http://www.copasi.org/static/sbml">
            <rdf:RDF xmlns:dcterms="http://purl.org/dc/terms/" xmlns:rdf="http://www.w3.org/1999/02/22-rdf-syntax-ns#">
              <rdf:Description rdf:about="#COPASI69">
                <dcterms:created>
                  <rdf:Description>
                    <dcterms:W3CDTF>2017-07-10T13:38:12Z</dcterms:W3CDTF>
                  </rdf:Description>
                </dcterms:created>
              </rdf:Description>
            </rdf:RDF>
          </COPASI>
        </annotation>
        <listOfReactants>
          <speciesReference species="notch" stoichiometry="1"/>
        </listOfReactants>
        <kineticLaw>
          <math xmlns="http://www.w3.org/1998/Math/MathML">
            <apply>
              <times/>
              <ci> compartment </ci>
              <ci> k_proteindeg_notch </ci>
              <ci> notch </ci>
            </apply>
          </math>
        </kineticLaw>
      </reaction>
      <reaction metaid="COPASI70" id="nicd_degradation" name="nicd_degradation" reversible="false">
        <notes>
          <body xmlns="http://www.w3.org/1999/xhtml">
            <pre>SUMMARY

Literature:

own parameterization:


Summary:</pre>
          </body>
        </notes>
        <annotation>
          <COPASI xmlns="http://www.copasi.org/static/sbml">
            <rdf:RDF xmlns:dcterms="http://purl.org/dc/terms/" xmlns:rdf="http://www.w3.org/1999/02/22-rdf-syntax-ns#">
              <rdf:Description rdf:about="#COPASI70">
                <dcterms:created>
                  <rdf:Description>
                    <dcterms:W3CDTF>2017-07-10T13:38:17Z</dcterms:W3CDTF>
                  </rdf:Description>
                </dcterms:created>
              </rdf:Description>
            </rdf:RDF>
          </COPASI>
        </annotation>
        <listOfReactants>
          <speciesReference species="nicd" stoichiometry="1"/>
        </listOfReactants>
        <kineticLaw>
          <math xmlns="http://www.w3.org/1998/Math/MathML">
            <apply>
              <times/>
              <ci> compartment </ci>
              <ci> knicddeg </ci>
              <ci> nicd </ci>
            </apply>
          </math>
        </kineticLaw>
      </reaction>
      <reaction metaid="COPASI71" id="filopodia_extension" name="filopodia extension" reversible="false">
        <annotation>
          <COPASI xmlns="http://www.copasi.org/static/sbml">
            <rdf:RDF xmlns:dcterms="http://purl.org/dc/terms/" xmlns:rdf="http://www.w3.org/1999/02/22-rdf-syntax-ns#">
              <rdf:Description rdf:about="#COPASI71">
                <dcterms:created>
                  <rdf:Description>
                    <dcterms:W3CDTF>2017-07-11T14:47:46Z</dcterms:W3CDTF>
                  </rdf:Description>
                </dcterms:created>
              </rdf:Description>
            </rdf:RDF>
          </COPASI>
        </annotation>
        <listOfProducts>
          <speciesReference species="filopodia" stoichiometry="1"/>
        </listOfProducts>
        <listOfModifiers>
          <modifierSpeciesReference species="vegfr2aa"/>
        </listOfModifiers>
        <kineticLaw>
          <math xmlns="http://www.w3.org/1998/Math/MathML">
            <apply>
              <times/>
              <ci> compartment </ci>
              <apply>
                <ci> Rate_Law_for_filopodia_extension_1 </ci>
                <ci> filopodia_k1 </ci>
                <ci> vegfr2aa </ci>
              </apply>
            </apply>
          </math>
        </kineticLaw>
      </reaction>
      <reaction metaid="COPASI72" id="filopodia_retraction" name="filopodia retraction" reversible="false">
        <annotation>
          <COPASI xmlns="http://www.copasi.org/static/sbml">
            <rdf:RDF xmlns:dcterms="http://purl.org/dc/terms/" xmlns:rdf="http://www.w3.org/1999/02/22-rdf-syntax-ns#">
              <rdf:Description rdf:about="#COPASI72">
                <dcterms:created>
                  <rdf:Description>
                    <dcterms:W3CDTF>2017-07-11T14:50:26Z</dcterms:W3CDTF>
                  </rdf:Description>
                </dcterms:created>
              </rdf:Description>
            </rdf:RDF>
          </COPASI>
        </annotation>
        <listOfReactants>
          <speciesReference species="filopodia" stoichiometry="1"/>
        </listOfReactants>
        <listOfModifiers>
          <modifierSpeciesReference species="vegfr2aa"/>
        </listOfModifiers>
        <kineticLaw>
          <math xmlns="http://www.w3.org/1998/Math/MathML">
            <apply>
              <times/>
              <ci> compartment </ci>
              <apply>
                <ci> Rate_Law_for_filopodia_retraction_1 </ci>
                <ci> filopodia </ci>
                <ci> filopodia_k2 </ci>
                <ci> filopodia_k3 </ci>
                <ci> filopodia_k4 </ci>
                <ci> vegfr2aa </ci>
              </apply>
            </apply>
          </math>
        </kineticLaw>
      </reaction>
      <reaction metaid="COPASI73" id="filopodia_base_retraction" name="filopodia_base retraction" reversible="false">
        <annotation>
          <COPASI xmlns="http://www.copasi.org/static/sbml">
            <rdf:RDF xmlns:dcterms="http://purl.org/dc/terms/" xmlns:rdf="http://www.w3.org/1999/02/22-rdf-syntax-ns#">
              <rdf:Description rdf:about="#COPASI73">
                <dcterms:created>
                  <rdf:Description>
                    <dcterms:W3CDTF>2017-12-22T14:27:02Z</dcterms:W3CDTF>
                  </rdf:Description>
                </dcterms:created>
              </rdf:Description>
            </rdf:RDF>
          </COPASI>
        </annotation>
        <listOfReactants>
          <speciesReference species="filopodia" stoichiometry="1"/>
        </listOfReactants>
        <kineticLaw>
          <math xmlns="http://www.w3.org/1998/Math/MathML">
            <apply>
              <times/>
              <ci> compartment </ci>
              <ci> filopodia_k5 </ci>
              <ci> filopodia </ci>
            </apply>
          </math>
        </kineticLaw>
      </reaction>
      <reaction metaid="COPASI74" id="mvegfr1_vegfdissoc" name="mvegfr1_vegfdissoc" reversible="false">
        <annotation>
          <COPASI xmlns="http://www.copasi.org/static/sbml">
            <rdf:RDF xmlns:dcterms="http://purl.org/dc/terms/" xmlns:rdf="http://www.w3.org/1999/02/22-rdf-syntax-ns#">
              <rdf:Description rdf:about="#COPASI74">
                <dcterms:created>
                  <rdf:Description>
                    <dcterms:W3CDTF>2017-12-22T14:28:32Z</dcterms:W3CDTF>
                  </rdf:Description>
                </dcterms:created>
              </rdf:Description>
            </rdf:RDF>
          </COPASI>
        </annotation>
        <listOfReactants>
          <speciesReference species="mvegfr1bound" stoichiometry="1"/>
        </listOfReactants>
        <listOfProducts>
          <speciesReference species="mvegfr1" stoichiometry="1"/>
          <speciesReference species="vegf_extra" stoichiometry="1"/>
        </listOfProducts>
        <kineticLaw>
          <math xmlns="http://www.w3.org/1998/Math/MathML">
            <apply>
              <times/>
              <ci> compartment </ci>
              <ci> k_vegfrXvegf_dissoc </ci>
              <ci> mvegfr1bound </ci>
            </apply>
          </math>
        </kineticLaw>
      </reaction>
      <reaction metaid="COPASI75" id="vegfr2vegf_dissoc" name="vegfr2vegf_dissoc" reversible="false">
        <annotation>
          <COPASI xmlns="http://www.copasi.org/static/sbml">
            <rdf:RDF xmlns:dcterms="http://purl.org/dc/terms/" xmlns:rdf="http://www.w3.org/1999/02/22-rdf-syntax-ns#">
              <rdf:Description rdf:about="#COPASI75">
                <dcterms:created>
                  <rdf:Description>
                    <dcterms:W3CDTF>2017-12-22T14:32:23Z</dcterms:W3CDTF>
                  </rdf:Description>
                </dcterms:created>
              </rdf:Description>
            </rdf:RDF>
          </COPASI>
        </annotation>
        <listOfReactants>
          <speciesReference species="vegfr2bound" stoichiometry="1"/>
        </listOfReactants>
        <listOfProducts>
          <speciesReference species="vegfr2a" stoichiometry="1"/>
        </listOfProducts>
        <kineticLaw>
          <math xmlns="http://www.w3.org/1998/Math/MathML">
            <apply>
              <times/>
              <ci> compartment </ci>
              <ci> k_vegfrXvegf_dissoc </ci>
              <ci> vegfr2bound </ci>
            </apply>
          </math>
        </kineticLaw>
      </reaction>
      <reaction metaid="COPASI76" id="vegfr2a_inactivation" name="vegfr2a_inactivation" reversible="false">
        <annotation>
          <COPASI xmlns="http://www.copasi.org/static/sbml">
            <rdf:RDF xmlns:dcterms="http://purl.org/dc/terms/" xmlns:rdf="http://www.w3.org/1999/02/22-rdf-syntax-ns#">
              <rdf:Description rdf:about="#COPASI76">
                <dcterms:created>
                  <rdf:Description>
                    <dcterms:W3CDTF>2017-12-22T14:33:07Z</dcterms:W3CDTF>
                  </rdf:Description>
                </dcterms:created>
              </rdf:Description>
            </rdf:RDF>
          </COPASI>
        </annotation>
        <listOfReactants>
          <speciesReference species="vegfr2a" stoichiometry="1"/>
        </listOfReactants>
        <listOfProducts>
          <speciesReference species="vegfr2" stoichiometry="1"/>
        </listOfProducts>
        <kineticLaw>
          <math xmlns="http://www.w3.org/1998/Math/MathML">
            <apply>
              <times/>
              <ci> compartment </ci>
              <ci> k_vegfr2a_inact </ci>
              <ci> vegfr2a </ci>
            </apply>
          </math>
        </kineticLaw>
      </reaction>
    </listOfReactions>
  </model>
</sbml>
